# Supplementary material for: Merosin-deficient congenital muscular dystrophy type 1a: detection of LAMA2 variants in Vietnamese patients
Source: Front Genet. 2023 Jun 14;14:1183663. doi: 10.3389/fgene.2023.1183663 (PMC10301838; doi:10.3389/fgene.2023.1183663)
Supplement: Supplementary file 2 [file Table1.XLSX]

## Sheet: 836 unique
	Reported	Exon	DNA change (cDNA)	Protein	Classification method	Clinical classification	DNA change (genomic) (hg19)	DNA change (hg38)		DB-ID	Variant remarks	Reference	ClinVar ID	dbSNP ID	Origin	Segregation	Frequency	Re-site	Owner
+/.	1	1i_12i	c.(112+1_113-1)_(1782+1_1783-1))del	p.?	ACMG	pathogenic (recessive)	g.(129204503_129371062)_(129513999_129571256)del	-	del ex2-12	LAMA2_000766	-	PubMed: Ge 2019, PubMed: Tan 2021, possibly PubMed: Ge 2018	-	-	Germline	-	-	-	Johan den Dunnen
+/.	4	_1_1i	c.-105_(112+1_113-1){0}	p.0?	ACMG	pathogenic (recessive)	g.(?_129204286)_(129204503_129371062)del	g.(?_128883141)_(128883358_129049917)del	del ex1	LAMA2_000763	-	PubMed: Ge 2019, PubMed: Tan 2021, possibly PubMed: Ge 2018	-	-	Germline	-	-	-	Johan den Dunnen
?/., ?/?	2	1	c.-17del	p.(=)	ACMG	VUS	g.129204374del	g.128883229del	-	LAMA2_000314	-	from website {DBsub-Emory}, PubMed: Oliveira 2018, Journal: Oliveira 2018	-	-	Germline, SUMMARY record	-	-	-	Madhuri Hegde, Jorge Oliveira
+/.	2	35i_65_	c.(5072-2432_5072-1409)_*219{0}	p.?	ACMG	pathogenic (recessive)	g.(129710204_129711227)_(132942814_133179434)del	-	del ex36-65	LAMA2_000437	-	PubMed: Ding 2016, PubMed: Ge 2019, PubMed: Tan 2021, possibly PubMed: Ge 2018, 1 more item	-	-	Germline	-	-	-	Johan den Dunnen
+/., ?/.	13	1, 55i, 58, _1_65_	c.?	p.0, p.?, p.Ala2584Hisfs*8, p.Pro2693_His2748delfs*12	-	pathogenic (recessive), VUS	g.?	-	8124-8293del, r.7798-7947del	LAMA2_000000	allele not expressed, unknown chromosome, unknown variant 2nd chromosome, variant in promoter?, 1 more item	PubMed: Geranmayeh 2010, PubMed: Hayashi 1995, PubMed: Hayashi 2001, PubMed: Pegoraro 1998, 3 more items	-	-	Germline	-	1/40 patients	-	Johan den Dunnen
+/+, +/., +?/.	6	1	c.2T>C	p.0?	ACMG	likely pathogenic (recessive), pathogenic (recessive)	g.129204392T>C	g.128883247T>C	(Met1Thr), Met1Thr, T51C	LAMA2_000003	unknown variant 2nd chromosome	PubMed: Oliveira 2018, Journal: Oliveira 2018, PubMed: Pegoraro 1998, PubMed: Hayashi 2001	-	-	Germline, SUMMARY record	-	-	-	Johan den Dunnen, Tom Winder, Jorge Oliveira
-?/.	1	1	c.13G>A	p.(Ala5Thr)	-	likely benign	g.129204403G>A	g.128883258G>A	LAMA2(NM_000426.3):c.13G>A (p.(Ala5Thr))	LAMA2_000576	VKGL data sharing initiative Nederland	-	-	-	CLASSIFICATION record	-	-	-	VKGL-NL_Leiden
?/., ?/?	2	1	c.32T>C	p.(Leu11Pro)	ACMG	VUS	g.129204422T>C	g.128883277T>C	-	LAMA2_000482	-	PubMed: Oliveira 2018, Journal: Oliveira 2018	-	-	Germline, SUMMARY record	-	-	-	Jorge Oliveira
+/+, +/., ?/.	3	1	c.35T>G	p.(Leu12Arg)	ACMG	pathogenic (recessive), VUS	g.129204425T>G	g.128883280T>G	-	LAMA2_000190	-	PubMed: Løkken 2015, PubMed: Oliveira 2018, Journal: Oliveira 2018	-	-	Germline, SUMMARY record	-	-	-	Tom Winder, Jorge Oliveira
+/+, +?/.	2	1	c.47del	p.(Gly16Alafs*29)	ACMG	likely pathogenic (recessive), pathogenic (recessive)	g.129204437del	g.128883292del	-	LAMA2_000230	-	PubMed: Oliveira 2018, Journal: Oliveira 2018	-	-	Germline, SUMMARY record	-	-	-	Tom Winder, Jorge Oliveira
+/.	1	1	c.54_64del	p.(Gly19AlafsTer27)	-	pathogenic	g.129204444_129204454del	g.128883299_128883309del	LAMA2(NM_000426.4):c.54_64delGGGCGTACAGG (p.G19Afs*27)	LAMA2_000577	VKGL data sharing initiative Nederland	-	-	-	CLASSIFICATION record	-	-	-	VKGL-NL_Groningen
+/.	2	1	c.56dup	p.(Val20ArgfsTer30)	ACMG	pathogenic (recessive)	g.129204446dup	g.128883301dup	c.56dupG	LAMA2_000764	-	PubMed: Ge 2019, PubMed: Tan 2021	-	-	Germline	-	-	-	Johan den Dunnen
+/+	1	1	c.67_71del	p.(Gln23Alafs*25)	ACMG	pathogenic (recessive)	g.129204457_129204461del	g.128883312_128883316del	-	LAMA2_000539	-	PubMed: Oliveira 2018, Journal: Oliveira 2018	-	-	SUMMARY record	-	-	-	Jorge Oliveira
-?/.	1	1	c.74C>T	p.(Pro25Leu)	-	likely benign	g.129204464C>T	g.128883319C>T	LAMA2(NM_000426.3):c.74C>T (p.(Pro25Leu))	LAMA2_000578	VKGL data sharing initiative Nederland	-	-	-	CLASSIFICATION record	-	-	-	VKGL-NL_Leiden
+/+, +/.	2	1	c.82C>T	p.(Gln28*), p.Gln28*	ACMG	pathogenic (recessive)	g.129204472C>T	g.128883327C>T	C131T	LAMA2_000004	unknown variant 2nd chromosome	PubMed: Oliveira 2018, Journal: Oliveira 2018, PubMed: Pegoraro 1998	-	-	Germline, SUMMARY record	-	-	-	Johan den Dunnen, Jorge Oliveira
+/., +?/+?, +?/.	3	1	c.94C>T	p.(Gln32*), p.(Gln32Ter)	ACMG	likely pathogenic (recessive), pathogenic	g.129204484C>T	g.128883339C>T	-	LAMA2_000205	VKGL data sharing initiative Nederland	PubMed: Oliveira 2018, Journal: Oliveira 2018	-	-	CLASSIFICATION record, Germline, SUMMARY record	-	-	-	Tom Winder, Jorge Oliveira, VKGL-NL_Nijmegen
?/., ?/?	2	1	c.112G>A	p.(Gly38Ser), p.(Gly38Ser)^p.?	ACMG	VUS	g.129204502G>A	g.128883357G>A	-	LAMA2_000309	-	PubMed: Oliveira 2018, Journal: Oliveira 2018	-	-	Germline, SUMMARY record	-	-	-	Tom Winder, Jorge Oliveira
?/?	1	1	c.112G>T	p.(Gly38Cys)	ACMG	VUS	g.129204502G>T	g.128883357G>T	-	LAMA2_000540	-	PubMed: Oliveira 2018, Journal: Oliveira 2018	-	-	SUMMARY record	-	-	-	Jorge Oliveira
+/+, +/., ?/.	4	1i	c.112+1G>A	p.?	ACMG	pathogenic (recessive), VUS	g.129204503G>A	g.128883358G>A	-	LAMA2_000260	-	from website {DBsub-Emory}, PubMed: Geranmayeh 2010, PubMed: Oliveira 2018, Journal: Oliveira 2018	-	-	Germline, SUMMARY record	-	-	-	Johan den Dunnen, Madhuri Hegde, Jorge Oliveira, Vikki Stefans
+/.	1	1i	c.(112+1_113-1)?	p.(fs*)	-	pathogenic (recessive)	g.(129204503_129371062)?	-	162ins75	LAMA2_000006	-	PubMed: Hayashi 1997	-	-	Germline	-	-	-	Johan den Dunnen
+/+, +/.	2	1i	c.112+3A>G	p.?	ACMG	pathogenic (recessive)	g.129204505A>G	g.128883360A>G	161+3A>G	LAMA2_000084	unknown variant 2nd chromosome	PubMed: Allamand 2002, PubMed: Oliveira 2018, Journal: Oliveira 2018	-	-	Germline, SUMMARY record	-	-	-	Johan den Dunnen, Jorge Oliveira
+?/.	1	1i	c.112+43141C>G	-	-	likely pathogenic (dominant)	g.129247643C>G	g.129528800C>G	RHO CCC to GCC, Pro23Ala	RHO_000274	heterozygous; no nucleotide annotation, extrapolated from protein and databases	PubMed: Oh 2000	-	-	Germline	yes	-	-	LOVD
+?/.	1	1i	c.112+43247C>G	-	-	likely pathogenic (dominant)	g.129247749C>G	g.129528906C>G	RHO T58R	RHO_000130	heterozygous	PubMed: Aleman 2008	-	-	Germline	yes	-	-	LOVD
+?/.	1	1i	c.112+45258C>T	-	-	likely pathogenic (dominant)	g.129249760C>T	g.129530917C>T	RHO R135W	RHO_000001	heterozygous	PubMed: Aleman 2008	-	-	Germline	yes	-	-	LOVD
+?/.	1	1i	c.112+47114G>T	p.(=)	-	likely pathogenic (dominant)	g.129251616G>T	g.129532773G>T	guanosine 4335-to thymidine, GT to TT at the donor splice junction of intron 7	RHO_000144	heterozygous	PubMed: Macke_1993	-	-	Germline	yes	-	-	LOVD
+?/.	1	1i_12i	c.(112+1_113-50)_(1782+50_1783-1)dup	p.?	ACMG	likely pathogenic (recessive)	g.(129204503_129371013)_(129514048_129571256)dup	g.(128883358_129049868)_(129192903_129250111)dup	NGS del ex2-12	LAMA2_000850	ACMG: PVS1_STR, PM3, PM2_SUP	PubMed: Ge 2019, Tan 2021	-	-	Germline	?	-	-	Andreas Laner
+/+, +/.	5	1i_3i	c.(112+1_113-1)_(396+1_397-1)del	p.(fs*?), p.?	ACMG	pathogenic (recessive)	g.(129204503_129371062)_(129381042_129419317)del	-	del ex2-3	LAMA2_000460	probable duplicate in Tan 2021	PubMed: Ge 2019, PubMed: Tan 2021, possibly PubMed: Ge 2018, PubMed: Xiong 2014, 1 more item	-	-	Germline, SUMMARY record	-	-	-	Johan den Dunnen, Jorge Oliveira
+/.	1	1i_9i	c.(112+1_113-1)_(1306+1_1307-1)del	p.?	ACMG	pathogenic (recessive)	g.(129204503_129371062)_(129486821_129498850)del	-	del ex2-9	LAMA2_000765	-	PubMed: Ge 2019, PubMed: Tan 2021, possibly PubMed: Ge 2018	-	-	Germline	-	-	-	Johan den Dunnen
?/., ?/?	2	2	c.149C>T	p.(Ala50Val)	ACMG	VUS	g.129371099C>T	g.129049954C>T	-	LAMA2_000541	VKGL data sharing initiative Nederland	PubMed: Oliveira 2018, Journal: Oliveira 2018	-	-	CLASSIFICATION record, SUMMARY record	-	-	-	Jorge Oliveira, VKGL-NL_Nijmegen
-/-, -/.	6	2	c.156C>T	p.(=), p.(Ile52=)	ACMG	benign	g.129371106C>T	g.129049961C>T	I521I, LAMA2(NM_000426.4):c.156C>T (p.I52=)	LAMA2_000153	VKGL data sharing initiative Nederland	from website {DBsub-Emory}, PubMed: Di Blasi 2005, PubMed: Oliveira 2018, Journal: Oliveira 2018	-	rs1140366	CLASSIFICATION record, Germline, SUMMARY record	-	0.19	-	Johan den Dunnen, Rosário dos Santos, Madhuri Hegde, Jorge Oliveira, VKGL-NL_Nijmegen, VKGL-NL_AMC
+/., +?/+?, +?/.	3	2	c.164del	p.(Asn55Metfs*16)	ACMG	likely pathogenic (recessive), pathogenic	g.129371114del	g.129049969del	c.164delA	LAMA2_000232	ACMG PVS1, PM2, PP3, unknown variant 2nd chromosome	PubMed: Oliveira 2018, Journal: Oliveira 2018, PubMed: Özyilmaz 2019	-	-	Germline, SUMMARY record	-	-	-	Johan den Dunnen, Tom Winder, Jorge Oliveira
?/.	1	2	c.176G>A	p.(Gly59Glu)	-	VUS	g.129371126G>A	g.129049981G>A	-	LAMA2_000709	-	PubMed: Ganapathy 2019	-	rs748303070	Germline	-	-	-	Johan den Dunnen
+/., +?/+?, ?/.	3	2	c.184G>T	p.(Gly62*)	ACMG	likely pathogenic (recessive), pathogenic (recessive), VUS	g.129371134G>T	g.129049989G>T	-	LAMA2_000315	1 heterozygous, no homozygous; Clinindb (India)	from website {DBsub-Emory}, PubMed: Narang 2020, Journal: Narang 2020, 1 more item	-	rs398123368	Germline, SUMMARY record	-	1/2795 individuals	-	Madhuri Hegde, Jorge Oliveira, Mohammed Faruq
?/.	1	2	c.236G>A	p.(Arg79Lys)	-	VUS	g.129371186G>A	-	-	LAMA2_000726	VKGL data sharing initiative Nederland	-	-	-	CLASSIFICATION record	-	-	-	VKGL-NL_Nijmegen
?/., ?/?	2	2	c.245A>T	p.(Gln82Leu)	ACMG	VUS	g.129371195A>T	g.129050050A>T	-	LAMA2_000491	PolyPhen-2 score 0.99 (probably pathogenic)	PubMed: Oliveira 2018, Journal: Oliveira 2018	-	-	Germline, SUMMARY record	?	-	-	Jorge Oliveira, Andreas Laner
+/+, +/.	2	2	c.(247T>C)	p.(Cys83Arg), p.Cys83Arg	ACMG	pathogenic (recessive)	g.129371197T>C	g.129050052T>C	-	LAMA2_000413	animal model	PubMed: Oliveira 2018, Journal: Oliveira 2018, PubMed: Patton 2008	-	-	Germline, SUMMARY record	-	-	-	Johan den Dunnen, Jorge Oliveira
+/.	2	2	c.250C>T	p.(Arg84Ter)	ACMG	pathogenic, pathogenic (recessive)	g.129371200C>T	g.129050055C>T	-	LAMA2_000710	-	PubMed: Ganapathy 2019, PubMed: Ge 2019, PubMed: Tan 2021	-	rs868019991	Germline	-	-	-	Johan den Dunnen
-/., -?/-?, -?/.	4	2	c.255C>T	p.(=), p.(Ile85=)	ACMG	benign, likely benign	g.129371205C>T	g.129050060C>T	LAMA2(NM_000426.3):c.255C>T (p.I85=, p.(=)), LAMA2(NM_000426.4):c.255C>T (p.I85=)	LAMA2_000497	VKGL data sharing initiative Nederland	PubMed: Oliveira 2018, Journal: Oliveira 2018	-	-	CLASSIFICATION record, SUMMARY record	-	-	-	Jorge Oliveira, VKGL-NL_Leiden, VKGL-NL_Rotterdam, VKGL-NL_AMC
?/., ?/?	2	2	c.257G>A	p.(Cys86Tyr)	ACMG	VUS	g.129371207G>A	g.129050062G>A	-	LAMA2_000007	-	Subm. FMuntoni, PubMed: Oliveira 2018, Journal: Oliveira 2018	-	-	Germline, SUMMARY record	-	-	-	Johan den Dunnen, Jorge Oliveira
?/., ?/?	2	2	c.277C>A	p.(Pro93Thr)	ACMG	VUS	g.129371227C>A	g.129050082C>A	-	LAMA2_000542	VKGL data sharing initiative Nederland	PubMed: Oliveira 2018, Journal: Oliveira 2018	-	-	CLASSIFICATION record, SUMMARY record	-	-	-	Jorge Oliveira, VKGL-NL_Nijmegen
+/+, +/.	7	2	c.283C>T	p.(Gln95*), p.(Gln95Ter), p.Gln95*	ACMG	pathogenic (recessive)	g.129371233C>T	g.129050088C>T	-	LAMA2_000136	probable duplicate in Tan 2021	PubMed: Di Blasi 2005, PubMed: Ge 2019, PubMed: Tan 2021, PubMed: Xiong 2014, 1 more item	-	-	Germline, SUMMARY record	-	-	-	Johan den Dunnen, Jorge Oliveira
+/+, +/.	5	2i	c.(283+1G>A), c.283+1G>A	p.(Val78_Gln132del), p.?	ACMG	NA, pathogenic (recessive)	g.129371234G>A	g.129050089G>A	-	LAMA2_000000, LAMA2_000261	-	PubMed: Geranmayeh 2010, PubMed: Hu 1994, PubMed: Oliveira 2018, Journal: Oliveira 2018	-	-	Germline, In vitro (cloned), SUMMARY record	-	-	-	Johan den Dunnen, Tom Winder, Jorge Oliveira
+/+, +/.	5	2i	c.283+1G>C	p.?	ACMG	pathogenic (recessive)	g.129371234G>C	g.129050089G>C	-	LAMA2_000473	probable duplicate in Tan 2021	PubMed: Ge 2019, PubMed: Tan 2021, PubMed: Oliveira 2018, Journal: Oliveira 2018, PubMed: Xiong 2014	-	-	Germline, SUMMARY record	-	-	-	Johan den Dunnen, Jorge Oliveira
+?/+?, +?/.	2	2i	c.283+2del	p.?	ACMG	likely pathogenic (recessive)	g.129371235del	g.129050090del	-	LAMA2_000073	-	PubMed: Oliveira 2018, Journal: Oliveira 2018	-	-	Germline, SUMMARY record	-	-	-	Tom Winder, Jorge Oliveira
+?/+?, +?/.	2	2i_3i	c.284-4685_397-148delinsA	p.(fs*), p.(fs*?)	ACMG	likely pathogenic (recessive)	g.129376244_129419170delinsA	g.129055099_129098025delinsA	c.284-4685_397-146delinsATA	LAMA2_000402	-	PubMed: Oliveira 2014	-	-	Germline, SUMMARY record	-	-	-	Jorge Oliveira
-/-, -/.	2	2i	c.284-131C>T	p.(=)	ACMG	benign	g.129380798C>T	g.129059653C>T	-	LAMA2_000154	-	PubMed: Oliveira 2018, Journal: Oliveira 2018	-	rs10499148	Germline, SUMMARY record	-	0.11	-	Rosário dos Santos, Jorge Oliveira
-?/-?, ?/.	2	2i	c.284-86_284-85insG	p.(=)	ACMG	likely benign, VUS	g.129380843_129380844insG	g.129059698_129059699insG	-	LAMA2_000382	-	PubMed: Oliveira 2018, Journal: Oliveira 2018	-	rs143205326	Germline, SUMMARY record	-	-	-	Jorge Oliveira, Andreas Laner
-?/-?, -?/.	2	2i	c.284-85A>G	p.(=)	ACMG	likely benign	g.129380844A>G	g.129059699A>G	-	LAMA2_000383	-	PubMed: Oliveira 2018, Journal: Oliveira 2018	-	rs74936600	Germline, SUMMARY record	-	gnomAD: MAF 0.28	-	Jorge Oliveira, Andreas Laner
-/-, -/.	2	2i	c.284-85delinsGG	p.(=)	ACMG	benign	g.129380844delinsGG	g.129059699delinsGG	-	LAMA2_000155	-	PubMed: Oliveira 2008, PubMed: Oliveira 2018, Journal: Oliveira 2018	-	-	Germline, SUMMARY record	-	1950-05-01	-	Rosário dos Santos, Jorge Oliveira
+/+, +/.	4	2i_4i	c.(283+1_284-1)_(639+1_640-1)del	p.?	ACMG	pathogenic (recessive)	g.(129371234_129380928)_(129419561_129465045)del	-	del ex3-4	LAMA2_000478	probable duplicate in Tan 2021	PubMed: Ge 2019, PubMed: Tan 2021, possibly PubMed: Ge 2018, PubMed: Xiong 2014, 1 more item	-	-	De novo, Germline, SUMMARY record	-	-	-	Johan den Dunnen, Jorge Oliveira
+/+, +/.	2	2i_10i	c.(283+1_284-1)_(1306+1_1307-1)del	p.(fs*?), p.?	ACMG	pathogenic (recessive)	g.(129371234_129380928)_(129486821_129498850)del	-	-	LAMA2_000396	-	PubMed: Oliveira 2014, PubMed: Oliveira 2018, Journal: Oliveira 2018	-	-	Germline, SUMMARY record	-	-	-	Jorge Oliveira
+/.	1	3	c.285_288del	p.(Gln95HisfsTer29)	ACMG	pathogenic (recessive)	g.129380930_129380933del	g.129059785_129059788del	c.284-2_c.285delAGAG	LAMA2_000767	-	PubMed: Ge 2019, PubMed: Tan 2021	-	-	Germline	-	-	-	Johan den Dunnen
+?/.	1	3	c.287_288del	p.(Arg96ThrfsTer8)	-	likely pathogenic	g.129380932_129380933del	g.129059787_129059788del	c.286_287delAG	LAMA2_000711	-	-	-	-	Germline	-	-	-	LOVD
-?/.	1	3	c.306T>A	p.(Ala102=)	-	likely benign	g.129380951T>A	g.129059806T>A	-	LAMA2_000625	VKGL data sharing initiative Nederland	-	-	-	CLASSIFICATION record	-	-	-	VKGL-NL_Nijmegen
+/+, +/.	2	3	c.327G>A	p.(Trp109*), p.(Trp109Ter)	ACMG	pathogenic, pathogenic (recessive)	g.129380972G>A	g.129059827G>A	-	LAMA2_000543	VKGL data sharing initiative Nederland	PubMed: Oliveira 2018, Journal: Oliveira 2018	-	-	CLASSIFICATION record, SUMMARY record	-	-	-	Jorge Oliveira, VKGL-NL_Nijmegen
+/+, +/.	3	3	c.329G>A	p.(Trp110*), p.(Trp110Ter)	ACMG	pathogenic (recessive)	g.129380974G>A	g.129059829G>A	-	LAMA2_000463	probable duplicate in Tan 2021	PubMed: Ge 2019, PubMed: Tan 2021, PubMed: Oliveira 2018, Journal: Oliveira 2018, PubMed: Xiong 2014	-	-	Germline, SUMMARY record	-	-	-	Johan den Dunnen, Jorge Oliveira
?/.	1	3	c.332A>C	p.(Gln111Pro)	ACMG	VUS	g.129380977A>C	g.129059832A>C	-	LAMA2_000768	-	PubMed: Ge 2019, PubMed: Tan 2021	-	-	Germline	-	-	-	Johan den Dunnen
+/+, +/.	8	3	c.363C>A	p.(Tyr121*), p.(Tyr121Ter)	ACMG	pathogenic (recessive)	g.129381008C>A	g.129059863C>A	-	LAMA2_000152	probable duplicate in Tan 2021	PubMed: Ge 2019, PubMed: Tan 2021, PubMed: Oliveira 2008, PubMed: Xiong 2014, 1 more item	-	-	Germline, SUMMARY record	-	-	-	Johan den Dunnen, Rosário dos Santos, Tom Winder, Jorge Oliveira
+/+, +/.	3	3	c.363C>G	p.(Tyr121*), p.(Tyr121Ter)	ACMG	pathogenic (recessive)	g.129381008C>G	g.129059863C>G	-	LAMA2_000447	probable duplicate in Tan 2021	PubMed: Oliveira 2018, Journal: Oliveira 2018, PubMed: Tan 2021, possibly PubMed: Ge 2018, 1 more item	-	-	Germline, SUMMARY record	-	-	-	Johan den Dunnen, Jorge Oliveira
-/-, -/.	8	3	c.381C>A	p.(=), p.(Thr127=), p.=	ACMG	benign	g.129381026C>A	g.129059881C>A	430A>C (error), LAMA2(NM_000426.4):c.381C>A (p.T127=)	LAMA2_000110	DNA analyzed by exon sequencing at Prevention Genetics, VKGL data sharing initiative Nederland	from website {DBsub-Emory}, PubMed: Oliveira 2018, Journal: Oliveira 2018, PubMed: Tezak 2003	-	rs4404787	CLASSIFICATION record, Germline, SUMMARY record	-	0.02	-	Johan den Dunnen, Madhuri Hegde, Jeffrey Miller, Jorge Oliveira, Andreas Laner, VKGL-NL_Groningen, VKGL-NL_Nijmegen, VKGL-NL_AMC
+/+, +/.	3	3	c.391C>T	p.(Gln131*)	ACMG	pathogenic (recessive)	g.129381036C>T	g.129059891C>T	-	LAMA2_000262	-	Chan 2014, PubMed: Geranmayeh 2010, PubMed: Oliveira 2018, Journal: Oliveira 2018	-	-	Germline, SUMMARY record	-	-	-	Johan den Dunnen, Jorge Oliveira
+?/+?, +?/.	2	3i	c.396+1G>A	p.?	ACMG	likely pathogenic (recessive)	g.129381042G>A	g.129059897G>A	-	LAMA2_000384	segregation analysis confirmed second pathogenic variant c.8586T>G transmitted from the father	PubMed: Oliveira 2018, Journal: Oliveira 2018	-	-	Germline, SUMMARY record	-	-	-	Jorge Oliveira, Andreas Laner
+/+, +?/.	6	3i	c.396+1G>T	p.?	ACMG	likely pathogenic (recessive), pathogenic (recessive)	g.129381042G>T	g.129059897G>T	-	LAMA2_000210	-	PubMed: Oliveira 2018, Journal: Oliveira 2018	-	-	Germline, SUMMARY record	-	-	-	Tom Winder, Jorge Oliveira, Angela Gruber
-/-, -/.	2	3i	c.397-15G>A	p.(=)	ACMG	benign	g.129419303G>A	g.129098158G>A	-	LAMA2_000316	-	from website {DBsub-Emory}, PubMed: Oliveira 2018, Journal: Oliveira 2018	-	-	Germline, SUMMARY record	-	-	-	Madhuri Hegde, Jorge Oliveira
+/+, +/.	3	3i_4	c.397-13_398del	p.(Val133Argfs*5)	ACMG	pathogenic (recessive)	g.129419305_129419319del	g.129098160_129098174del	397-1_397-15del	LAMA2_000294	not in 100 control chromosomes; reports r.397_403del but no AG splice acceptor?	PubMed: Gavassini 2011, PubMed: Løkken 2015, PubMed: Oliveira 2018, Journal: Oliveira 2018	-	-	Germline, SUMMARY record	-	-	-	Johan den Dunnen, Jorge Oliveira
?/., ?/?	2	3i	c.397-6C>T	p.(=)	ACMG	VUS	g.129419312C>T	g.129098167C>T	LAMA2(NM_000426.3):c.397-6C>T (p.(=))	LAMA2_000498	VKGL data sharing initiative Nederland	PubMed: Oliveira 2018, Journal: Oliveira 2018	-	-	CLASSIFICATION record, SUMMARY record	-	-	-	Jorge Oliveira, VKGL-NL_Leiden
+/+, +/.	17	3i_4i	c.(396+1_397-1)_(639+1_640-1)del	p.(del?), p.?	ACMG	pathogenic (recessive)	g.(129381042_129419317)_(129419561_129465045)del	g.(129059897_129098172)_(129098416_129143900)del	del ex4	LAMA2_000454	probable duplicate in Tan 2021	PubMed: Ge 2019, PubMed: Tan 2021, possibly PubMed: Ge 2018, PubMed: Wang 2019, PubMed: Xiong 2014, 2 more items	-	-	Germline, SUMMARY record	-	2/70 cases	-	Johan den Dunnen, Jorge Oliveira
+/.	1	3i_12i	c.(396+1_397-1)_(1782+26207_1783-1)dup	p.Val133_Lys594dup	-	pathogenic (recessive)	g.(129381042_129419317)_(129540205_129571256)dup	-	g.129465182_129540205dup	LAMA2_000566	75 kb intragenic duplication ex4–12	PubMed: Giugliano 2018	-	-	Germline	-	-	-	Teresa Giugliano
?/.	1	4	c.408C>G	p.(Ile136Met)	-	VUS	g.129419329C>G	g.129098184C>G	-	LAMA2_000626	VKGL data sharing initiative Nederland	-	-	-	CLASSIFICATION record	-	-	-	VKGL-NL_Nijmegen
?/.	1	4	c.409G>A	p.(Ala137Thr)	-	VUS	g.129419330G>A	-	LAMA2(NM_000426.3):c.409G>A (p.A137T)	LAMA2_000679	VKGL data sharing initiative Nederland	-	-	-	CLASSIFICATION record	-	-	-	VKGL-NL_Rotterdam
-/., -?/-?, -?/.	3	4	c.411G>A	p.(=), p.(Ala137=), p.=	ACMG	benign, likely benign	g.129419332G>A	g.129098187G>A	460G>A, LAMA2(NM_000426.3):c.411G>A (p.A137=)	LAMA2_000111	VKGL data sharing initiative Nederland	PubMed: Oliveira 2018, Journal: Oliveira 2018, PubMed: Tezak 2003	-	-	CLASSIFICATION record, Germline, SUMMARY record	-	0.02	-	Johan den Dunnen, Jorge Oliveira, VKGL-NL_Rotterdam
+/+, +/.	2	4	c.412T>C	p.(Tyr138His)	ACMG	pathogenic (recessive)	g.129419333T>C	g.129098188T>C	-	LAMA2_000193	not in 300 control chromosomes	PubMed: Oliveira 2008, PubMed: Oliveira 2018, Journal: Oliveira 2018	-	-	Germline, SUMMARY record	-	-	-	Rosário dos Santos, Jorge Oliveira
+?/.	1	4	c.426_434del	p.(Lys142_Ala144del)	-	likely pathogenic	g.129419347_129419355del	g.129098202_129098210del	-	LAMA2_000688	combination of variants not reported	PubMed: Topf 2020	-	-	Germline	-	1/1001 cases	-	Johan den Dunnen
?/.	2	4	c.437C>A	p.(Ser146Tyr)	ACMG	VUS	g.129419358C>A	g.129098213C>A	-	LAMA2_000769	-	PubMed: Ge 2019, PubMed: Tan 2021	-	-	Germline	-	-	-	Johan den Dunnen
?/., ?/?	4	4	c.437C>T	p.(Ser146Phe)	ACMG	VUS	g.129419358C>T	g.129098213C>T	-	LAMA2_000278	-	PubMed: Ge 2019, PubMed: Tan 2021, PubMed: Oliveira 2018, Journal: Oliveira 2018, 1 more item	-	-	Germline, SUMMARY record	-	-	-	Johan den Dunnen, Tom Winder, Jorge Oliveira
?/.	1	4	c.442C>G	p.(Arg148Gly)	-	VUS	g.129419363C>G	-	-	LAMA2_000727	VKGL data sharing initiative Nederland	-	-	-	CLASSIFICATION record	-	-	-	VKGL-NL_Nijmegen
?/.	1	4	c.443G>A	p.(Arg148Gln)	ACMG	VUS	g.129419364G>A	g.129098219G>A	-	LAMA2_000770	-	PubMed: Ge 2019, PubMed: Tan 2021	-	-	De novo	-	-	-	Johan den Dunnen
+/+, +/.	4	4	c.454T>G	p.(Trp152Gly)	ACMG	pathogenic (recessive)	g.129419375T>G	g.129098230T>G	-	LAMA2_000295	not in 100 control chromosomes	PubMed: Gavassini 2011, PubMed: Løkken 2015, PubMed: Oliveira 2018, Journal: Oliveira 2018	-	-	Germline, SUMMARY record	-	-	-	Johan den Dunnen, Jorge Oliveira
+/.	1	4	c.461dup	p.(Leu154PhefsTer6)	ACMG	pathogenic (recessive)	g.129419382dup	g.129098237dup	457_458insT	LAMA2_000838	combination of variants not reported	PubMed: Ge 2019	-	-	Germline	-	-	-	Johan den Dunnen
+/.	1	4	c.463G>T	p.(Glu155Ter)	ACMG	pathogenic (recessive)	g.129419384G>T	g.129098239G>T	-	LAMA2_000771	-	PubMed: Ge 2019, PubMed: Tan 2021	-	-	Germline	-	-	-	Johan den Dunnen
?/.	1	4	c.469T>C	p.(Ser157Pro)	ACMG	VUS	g.129419390T>C	g.129098245T>C	-	LAMA2_000772	-	PubMed: Tan 2021	-	-	Germline	-	-	-	Johan den Dunnen
+/+, +/.	2	4	c.470C>T	p.(Ser157Phe)	ACMG	pathogenic (recessive)	g.129419391C>T	g.129098246C>T	-	LAMA2_000263	-	PubMed: Geranmayeh 2010, PubMed: Oliveira 2018, Journal: Oliveira 2018	-	-	Germline, SUMMARY record	-	-	-	Johan den Dunnen, Jorge Oliveira
?/.	1	4	c.479A>T	p.(Asp160Val)	-	VUS	g.129419400A>T	g.129098255A>T	-	LAMA2_000627	VKGL data sharing initiative Nederland	-	-	-	CLASSIFICATION record	-	-	-	VKGL-NL_Nijmegen
+/+, +/.	4	4	c.482_485dup	p.(Glu162Aspfs*2), p.(Glu162AspfsTer2)	ACMG	pathogenic (recessive)	g.129419403_129419406dup	g.129098258_129098261dup	-	LAMA2_000449	probable duplicate in Tan 2021	PubMed: Ge 2019, PubMed: Tan 2021, PubMed: Ge 2019, PubMed: Tan 2021, possibly PubMed: Ge 2018, 2 more items	-	-	Germline, SUMMARY record	-	-	-	Johan den Dunnen, Jorge Oliveira
+/+, +/.	2	4	c.497G>A	p.(Trp166*)	ACMG	pathogenic (recessive)	g.129419418G>A	g.129098273G>A	-	LAMA2_000401	-	PubMed: Oliveira 2014, PubMed: Oliveira 2018, Journal: Oliveira 2018	-	-	Germline, SUMMARY record	-	-	-	Jorge Oliveira
+/+, +/.	4	4	c.498G>A	p.(Trp166*), p.(Trp166Ter), p.Trp166*	ACMG	pathogenic, pathogenic (recessive)	g.129419419G>A	g.129098274G>A	547G>A, LAMA2(NM_000426.4):c.498G>A (p.W166*)	LAMA2_000008	VKGL data sharing initiative Nederland	PubMed: Mendell 1998, PubMed: Oliveira 2018, Journal: Oliveira 2018	-	-	CLASSIFICATION record, Germline, SUMMARY record	-	-	-	Johan den Dunnen, Tom Winder, Jorge Oliveira, VKGL-NL_VUmc
+/+, +/.	3	4	c.500A>C	p.(Gln167Pro)	ACMG	pathogenic (recessive)	g.129419421A>C	g.129098276A>C	-	LAMA2_000144	not in 200 control chromosomes	PubMed: Di Blasi 2005, PubMed: Oliveira 2018, Journal: Oliveira 2018	-	-	Germline, SUMMARY record	-	-	-	Johan den Dunnen, Jorge Oliveira
?/.	1	4	c.521C>T	p.(Thr174Met)	-	VUS	g.129419442C>T	g.129098297C>T	-	LAMA2_000628	VKGL data sharing initiative Nederland	-	-	-	CLASSIFICATION record	-	-	-	VKGL-NL_Nijmegen
+/+, +?/.	2	4	c.524_534dup	p.(Leu179Serfs*3)	ACMG	likely pathogenic (recessive), pathogenic (recessive)	g.129419445_129419455dup	g.129098300_129098310dup	524_534dupAGTGCCTAACG	LAMA2_000377	-	PubMed: Oliveira 2018, Journal: Oliveira 2018	-	-	Germline, SUMMARY record	-	-	-	Jorge Oliveira, Vikki Stefans
+/.	1	4	c.527G>A	p.(Cys176Tyr)	-	pathogenic	g.129419448G>A	-	-	LAMA2_000700	-	-	-	-	CLASSIFICATION record	-	-	-	MobiDetails
?/.	1	4	c.528C>G	p.(Cys176Trp)	ACMG	VUS	g.129419449C>G	-	-	LAMA2_000678	ACMG grading: PM2,PP3,PP4	-	-	-	Germline	-	-	-	Andreas Laner
?/., ?/?	2	4	c.533C>T	p.(Thr178Met)	ACMG	VUS	g.129419454C>T	g.129098309C>T	-	LAMA2_000317	-	from website {DBsub-Emory}, PubMed: Oliveira 2018, Journal: Oliveira 2018	-	-	Germline, SUMMARY record	-	-	-	Madhuri Hegde, Jorge Oliveira
?/., ?/?	2	4	c.553C>T	p.(Arg185Cys)	ACMG	VUS	g.129419474C>T	g.129098329C>T	LAMA2(NM_000426.4):c.553C>T (p.R185C)	LAMA2_000499	VKGL data sharing initiative Nederland	PubMed: Oliveira 2018, Journal: Oliveira 2018	-	-	CLASSIFICATION record, SUMMARY record	-	-	-	Jorge Oliveira, VKGL-NL_Groningen
?/., ?/?	2	4	c.595T>A	p.(Cys199Ser)	ACMG	VUS	g.129419516T>A	g.129098371T>A	-	LAMA2_000438	-	Chan 2014, PubMed: Oliveira 2018, Journal: Oliveira 2018	-	-	Germline, SUMMARY record	-	-	-	Jorge Oliveira
+/+, +/.	2	4	c.609C>A	p.(Tyr203*), p.(Tyr203Ter)	ACMG	pathogenic, pathogenic (recessive)	g.129419530C>A	g.129098385C>A	-	LAMA2_000544	VKGL data sharing initiative Nederland	PubMed: Oliveira 2018, Journal: Oliveira 2018	-	-	CLASSIFICATION record, SUMMARY record	-	-	-	Jorge Oliveira, VKGL-NL_Nijmegen
+?/+?, +?/., ?/.	3	4	c.611C>T	p.(Ser204Phe)	ACMG	likely pathogenic (recessive), VUS	g.129419532C>T	g.129098387C>T	-	LAMA2_000391	reduced laminin alpha 2 on skin biopsy, VKGL data sharing initiative Nederland	PubMed: Harris 2017, PubMed: Oliveira 2018, Journal: Oliveira 2018	-	-	CLASSIFICATION record, Germline, SUMMARY record	-	-	-	Jorge Oliveira, Elizabeth Harris, VKGL-NL_Nijmegen
+/+, +/.	2	4	c.624del	p.(Leu209*)	ACMG	pathogenic (recessive)	g.129419545del	g.129098400del	-	LAMA2_000425	-	PubMed: Liang 2017, PubMed: Oliveira 2018, Journal: Oliveira 2018	-	-	Germline, SUMMARY record	-	-	-	Jorge Oliveira
+/+, +/.	2	4	c.628G>T	p.(Glu210*), p.Glu210*	ACMG	pathogenic (recessive)	g.129419549G>T	g.129098404G>T	677G>T	LAMA2_000009	unknown variant 2nd chromosome	PubMed: Guicheney 1997, PubMed: Oliveira 2018, Journal: Oliveira 2018	-	-	Germline, SUMMARY record	-	-	-	Johan den Dunnen, Jorge Oliveira
+?/+?, +?/.	2	4i	c.639+2T>A	p.?	ACMG	likely pathogenic (recessive)	g.129419562T>A	g.129098417T>A	-	LAMA2_000274	-	PubMed: Oliveira 2018, Journal: Oliveira 2018	-	-	Germline, SUMMARY record	-	-	-	Tom Winder, Jorge Oliveira
-/-, -/.	2	4i	c.640-26G>A	p.(=)	ACMG	benign	g.129465020G>A	g.129143875G>A	-	LAMA2_000318	-	from website {DBsub-Emory}, PubMed: Oliveira 2018, Journal: Oliveira 2018	-	-	Germline, SUMMARY record	-	-	-	Madhuri Hegde, Jorge Oliveira
-?/.	1	4i	c.640-4G>T	p.?	-	likely benign	g.129465042G>T	-	LAMA2(NM_000426.3):c.640-4G>T (p.?)	LAMA2_000703	VKGL data sharing initiative Nederland	-	-	-	CLASSIFICATION record	-	-	-	VKGL-NL_Leiden
+/+, +/.	5	4i	c.640-1G>C	p.?	ACMG	pathogenic (recessive)	g.129465045G>C	g.129143900G>C	-	LAMA2_000467	probable duplicate in Tan 2021	PubMed: Ge 2019, PubMed: Tan 2021, PubMed: Oliveira 2018, Journal: Oliveira 2018, PubMed: Xiong 2014	-	-	Germline, SUMMARY record	-	-	-	Johan den Dunnen, Jorge Oliveira
+/+, +/.	2	4i	c.640-1G>T	p.?	ACMG	pathogenic, pathogenic (recessive)	g.129465045G>T	g.129143900G>T	-	LAMA2_000545	VKGL data sharing initiative Nederland	PubMed: Oliveira 2018, Journal: Oliveira 2018	-	-	CLASSIFICATION record, SUMMARY record	-	-	-	Jorge Oliveira, VKGL-NL_Nijmegen
+/+, +/.	5	4i_5i	c.(639+1_640-1)_(819+1_820-1)del	p.(del?), p.?	ACMG	pathogenic (recessive)	g.(129419561_129465045)_(129465226_129468103)del	-	del ex5	LAMA2_000434	-	PubMed: Ge 2019, PubMed: Tan 2021, possibly PubMed: Ge 2018, PubMed: Yang 2015, 1 more item	-	-	Germline, SUMMARY record	yes	-	-	Johan den Dunnen, Jorge Oliveira
+/.	1	4i_8i	c.(639+1_640-1)_(1206+1_1207-1)dup	p.?	ACMG	pathogenic (recessive)	g.(129419561_129465045)_(129475829_129486720)dup	-	dup ex5-8	LAMA2_000773	-	PubMed: Ge 2019, PubMed: Tan 2021, possibly PubMed: Ge 2018	-	-	Germline	-	-	-	Johan den Dunnen
+/+, +/.	2	4i_12i	c.(639+1_640-1)_(1782+1_1873-1)dup	p.(dup?), p.?	ACMG	pathogenic (recessive)	g.(129419561_129465045)_(129513999_129571346)dup	-	g.(129503539_129507201)_(129573766_129593644)dup	LAMA2_000080	48.8 kb duplication (also described as dup ex5-10); unknown variant 2nd chromosome	PubMed: Oliveira 2018, Journal: Oliveira 2018, PubMed: Piluso 2011	-	-	Germline, SUMMARY record	-	-	-	Johan den Dunnen, Jorge Oliveira
+/+, +/.	2	5	c.652_653del	p.(Leu218Asnfs*9)	ACMG	pathogenic (recessive)	g.129465058_129465059del	g.129143913_129143914del	-	LAMA2_000419	-	PubMed: Oliveira 2018, Journal: Oliveira 2018, PubMed: Valencia 2013	-	-	Germline, SUMMARY record	-	-	-	Jorge Oliveira
+?/.	1	5	c.671del	p.(Ser224MetfsTer10)	ACMG	likely pathogenic (recessive)	g.129465077del	g.129143932del	671delG	LAMA2_000852	ACMG PVS1 PM2	PubMed: Cavdarli 2022	-	-	Germline	-	-	-	Johan den Dunnen
-/., ?/., ?/?	3	5	c.675C>T	p.(=), p.(Ala225=)	ACMG	benign, VUS	g.129465081C>T	g.129143936C>T	LAMA2(NM_000426.3):c.675C>T (p.A225=)	LAMA2_000319	VKGL data sharing initiative Nederland	from website {DBsub-Emory}, PubMed: Oliveira 2018, Journal: Oliveira 2018	-	-	CLASSIFICATION record, Germline, SUMMARY record	-	-	-	Madhuri Hegde, Jorge Oliveira, VKGL-NL_Rotterdam
+/+, +/., ?/.	3	5	c.713C>A	p.(Ala238Asp)	ACMG	pathogenic (recessive), VUS	g.129465119C>A	g.129143974C>A	-	LAMA2_000320	-	from website {DBsub-Emory}, PubMed: Dean 2017, PubMed: Oliveira 2018, Journal: Oliveira 2018	-	-	Germline, SUMMARY record	-	-	-	Madhuri Hegde, Jorge Oliveira
+/+, +/.	3	5	c.728T>C	p.(Leu243Pro)	ACMG	pathogenic (recessive)	g.129465134T>C	g.129143989T>C	-	LAMA2_000291	not in 100 control chromosomes	PubMed: Gavassini 2011, PubMed: Oliveira 2018, Journal: Oliveira 2018	-	-	Germline, SUMMARY record	-	-	-	Johan den Dunnen, Jorge Oliveira
?/., ?/?	2	5	c.745C>T	p.(Arg249Cys)	ACMG	VUS	g.129465151C>T	g.129144006C>T	-	LAMA2_000211	-	PubMed: Oliveira 2018, Journal: Oliveira 2018	-	-	Germline, SUMMARY record	-	-	-	Tom Winder, Jorge Oliveira
-?/.	1	5	c.747C>T	p.(Arg249=)	-	likely benign	g.129465153C>T	g.129144008C>T	-	LAMA2_000629	VKGL data sharing initiative Nederland	-	-	-	CLASSIFICATION record	-	-	-	VKGL-NL_Nijmegen
+?/+?, +?/.	2	5	c.812C>T	p.(Thr271Ile), p.Thr271Ile	ACMG	likely pathogenic (recessive)	g.129465218C>T	g.129144073C>T	-	LAMA2_000400	-	PubMed: Marques 2014, PubMed: Oliveira 2018, Journal: Oliveira 2018	-	-	Germline, SUMMARY record	-	0/300 control chromosomes	-	Jorge Oliveira
+/+, +/.	7	5	c.817A>T	p.(Arg273*), p.(Arg273Ter)	ACMG	pathogenic (recessive)	g.129465223A>T	g.129144078A>T	-	LAMA2_000271	probable duplicate in Tan 2021	PubMed: Ge 2019, PubMed: Tan 2021, PubMed: Oliveira 2018, Journal: Oliveira 2018, PubMed: Wang 2010, 1 more item	-	-	Germline, SUMMARY record	-	-	-	Johan den Dunnen, Jorge Oliveira
?/., ?/?	2	5	c.818G>A	p.(Arg273Lys)	ACMG	VUS	g.129465224G>A	g.129144079G>A	-	LAMA2_000240	-	PubMed: Oliveira 2018, Journal: Oliveira 2018	-	-	Germline, SUMMARY record	-	-	-	Tom Winder, Jorge Oliveira
+/.	1	5i	c.819+1G>A	p.?	-	pathogenic	g.129465226G>A	-	-	LAMA2_000743	VKGL data sharing initiative Nederland	-	-	-	CLASSIFICATION record	-	-	-	VKGL-NL_Nijmegen
+/+, +?/.	4	5i	c.819+2T>C	p.?, p.[Ile214_Arg273del,Ile214Hisfs*22]	ACMG	likely pathogenic (recessive), pathogenic (recessive)	g.129465227T>C	g.129144082T>C	-	LAMA2_000403	-	PubMed: Oliveira 2018, Journal: Oliveira 2018	-	-	Germline, SUMMARY record	-	-	-	Jorge Oliveira
-/-, -/.	2	5i	c.819+197G>A	p.(=)	ACMG	benign	g.129465422G>A	g.129144277G>A	-	LAMA2_000156	-	PubMed: Oliveira 2018, Journal: Oliveira 2018	-	rs17056847	Germline, SUMMARY record	-	0.06	-	Rosário dos Santos, Jorge Oliveira
?/.	1	6	c.821A>G	p.(Tyr274Cys)	ACMG	VUS (!)	g.129468105A>G	-	-	LAMA2_000757	ACMG: PM3_SUP, PM2_SUP, PP3	-	-	-	Germline	?	-	-	Andreas Laner
+/+, +/.	2	6	c.825del	p.(Tyr276Thrfs*61)	ACMG	pathogenic (recessive)	g.129468109del	g.129146964del	-	LAMA2_000138	-	PubMed: Di Blasi 2005, OMIM:var0014, PubMed: Oliveira 2018, Journal: Oliveira 2018	-	-	Germline, SUMMARY record	-	-	-	Johan den Dunnen, Jorge Oliveira
+/+, +/., ?/.	4	6	c.830C>T	p.(Ser277Leu)	ACMG	pathogenic (recessive), VUS	g.129468114C>T	g.129146969C>T	-	LAMA2_000321	-	from website {DBsub-Emory}, PubMed: Beytía 2013, PubMed: Oliveira 2018, Journal: Oliveira 2018, 1 more item	-	-	Germline, SUMMARY record	-	-	-	Johan den Dunnen, Madhuri Hegde, Jorge Oliveira
-/-, -/.	2	6	c.846A>T	p.(=), p.=	ACMG	benign	g.129468130A>T	g.129146985A>T	895A>T ex5	LAMA2_000112	-	PubMed: Oliveira 2018, Journal: Oliveira 2018, PubMed: Tezak 2003	-	-	Germline, SUMMARY record	-	0.06	-	Johan den Dunnen, Jorge Oliveira
+/+, +/.	3	6	c.850G>A	p.(Gly284Arg)	ACMG	pathogenic (recessive)	g.129468134G>A	g.129146989G>A	-	LAMA2_000290	not in 100 control chromosomes	PubMed: Gavassini 2011, PubMed: Oliveira 2018, Journal: Oliveira 2018	-	-	Germline, SUMMARY record	-	-	-	Johan den Dunnen, Jorge Oliveira
?/., ?/?	2	6	c.855G>T	p.(Gly285=)	ACMG	VUS	g.129468139G>T	g.129146994G>T	-	LAMA2_000268	in silico prediction; splice donor site created	PubMed: Oliveira 2018, Journal: Oliveira 2018	-	-	Germline, SUMMARY record	-	-	-	Tom Winder, Jorge Oliveira
?/.	1	6i	c.909+5_909+18del	p.?	ACMG	VUS	g.129468198_129468211del	g.129147053_129147066del	-	LAMA2_000774	-	PubMed: Tan 2021	-	-	Germline	-	-	-	Johan den Dunnen
+?/., ?/.	6	6i	c.909+7A>G	p.(?), p.?	ACMG	likely pathogenic, VUS	g.129468200A>G	g.129147055A>G	-	LAMA2_000671	combination of variants not reported	PubMed: Ge 2019, PubMed: Topf 2020	-	-	Germline	yes	3/1001 cases	-	Johan den Dunnen, Fabiana Fattori
-/-, -/.	2	6i	c.909+95A>T	p.(=)	ACMG	benign	g.129468288A>T	g.129147143A>T	-	LAMA2_000157	-	PubMed: Oliveira 2018, Journal: Oliveira 2018	-	rs2279165	Germline, SUMMARY record	-	0.06	-	Rosário dos Santos, Jorge Oliveira
-?/.	1	6i	c.910-14del	p.(=)	-	likely benign	g.129470110del	-	LAMA2(NM_000426.3):c.910-14del (p.(=))	LAMA2_000744	VKGL data sharing initiative Nederland	-	-	-	CLASSIFICATION record	-	-	-	VKGL-NL_Leiden
+?/.	1	6i	c.910-2A>G	p.?	-	likely pathogenic	g.129470122A>G	g.129148977A>G	-	LAMA2_000712	-	PubMed: Ganapathy 2019	-	-	Germline	-	-	-	Johan den Dunnen
+/., +?/+?, +?/.	8	6i	c.910-1G>T	p.?	ACMG	likely pathogenic (recessive), pathogenic (recessive)	g.129470123G>T	g.129148978G>T	-	LAMA2_000231	apparently homozygous, no variant 2nd chromosome, probable duplicate in Tan 2021	PubMed: Yu, PubMed: Ge 2019, PubMed: Tan 2021, PubMed: Oliveira 2018, Journal: Oliveira 2018, 3 more items	-	-	Germline, SUMMARY record	-	-	-	Johan den Dunnen, Tom Winder, Jorge Oliveira
?/., ?/?	3	7	c.922G>A	p.(Glu308Lys)	ACMG	VUS	g.129470136G>A	g.129148991G>A	LAMA2(NM_000426.3):c.922G>A (p.E308K, p.(Glu308Lys))	LAMA2_000500	VKGL data sharing initiative Nederland	PubMed: Oliveira 2018, Journal: Oliveira 2018	-	-	CLASSIFICATION record, SUMMARY record	-	-	-	Jorge Oliveira, VKGL-NL_Leiden, VKGL-NL_Rotterdam
+/.	1	7	c.928del	p.(Glu310SerfsTer27)	ACMG	pathogenic (recessive)	g.129470142del	g.129148997del	-	LAMA2_000775	-	PubMed: Tan 2021, possibly PubMed: Ge 2018	-	-	Germline	-	-	-	Johan den Dunnen
+/+, +/., +?/.	10	7	c.939_940del	p.(Cys314Trpfs*3)	ACMG	likely pathogenic (recessive), pathogenic (recessive)	g.129470153_129470154del	g.129149008_129149009del	939_940delAT	LAMA2_000216	-	from website {DBsub-Emory}, PubMed: Oliveira 2018, Journal: Oliveira 2018	-	-	Germline, SUMMARY record	-	-	-	Madhuri Hegde, Tom Winder, Jorge Oliveira, Angela Gruber
?/.	1	7	c.946G>A	p.(Asp316Asn)	-	VUS	g.129470160G>A	g.129149015G>A	LAMA2(NM_000426.3):c.946G>A (p.D316N)	LAMA2_000665	VKGL data sharing initiative Nederland	-	-	-	CLASSIFICATION record	-	-	-	VKGL-NL_Rotterdam
+/+, +/.	3	7	c.951_952dup	p.(Cys318Serfs*20), p.Cys318Serfs*20	ACMG	pathogenic (recessive)	g.129470165_129470166dup	g.129149020_129149021dup	1001-1002ins	LAMA2_000010	-	PubMed: Oliveira 2018, Journal: Oliveira 2018, PubMed: Pegoraro 1998	-	-	Germline, SUMMARY record	-	-	-	Johan den Dunnen, Jorge Oliveira
-/-, -/.	2	7	c.981G>A	p.(=), p.=	ACMG	benign	g.129470195G>A	g.129149050G>A	G1030A	LAMA2_000094	-	PubMed: Oliveira 2018, Journal: Oliveira 2018, PubMed: Pegoraro 1998	-	-	Germline, SUMMARY record	-	-	-	Johan den Dunnen, Jorge Oliveira
+?/+?, +?/.	2	7	c.991A>T	p.(Arg331*)	ACMG	likely pathogenic (recessive)	g.129470205A>T	g.129149060A>T	-	LAMA2_000305	-	PubMed: Oliveira 2018, Journal: Oliveira 2018	-	-	Germline, SUMMARY record	-	-	-	Tom Winder, Jorge Oliveira
+/+, +/., ?/.	3	7i	c.1027+3A>G	p.?	ACMG	pathogenic (recessive), VUS	g.129470244A>G	g.129149099A>G	-	LAMA2_000245	-	PubMed: Løkken 2015, PubMed: Oliveira 2018, Journal: Oliveira 2018	-	-	Germline, SUMMARY record	-	-	-	Tom Winder, Jorge Oliveira
-/-, -/.	2	8	c.1076T>C	p.(Val359Ala), p.Val359Ala	ACMG	benign	g.129475698T>C	g.129154553T>C	1125T>C ex7	LAMA2_000113	-	PubMed: Oliveira 2018, Journal: Oliveira 2018, PubMed: Tezak 2003	-	-	Germline, SUMMARY record	-	0.1	-	Johan den Dunnen, Jorge Oliveira
+/+, +/.	3	8	c.1084_1085insTT	p.(Arg362Ilefs*4)	ACMG	pathogenic (recessive)	g.129475706_129475707insTT	g.129154561_129154562insTT	-	LAMA2_000487	no variant 2nd chromosome	PubMed: Yu, PubMed: Oliveira 2018, Journal: Oliveira 2018, PubMed: Yu 2017	-	-	De novo, SUMMARY record	-	-	-	Johan den Dunnen, Jorge Oliveira
?/.	1	8	c.1085G>T	p.(Arg362Ile)	-	VUS	g.129475707G>T	g.129154562G>T	-	LAMA2_000660	1 heterozygous, no homozygous; Clinindb (India)	PubMed: Narang 2020, Journal: Narang 2020	-	rs182958473	Germline	-	1/2795 individuals	-	Mohammed Faruq
+/+, +/.	3	8	c.1122del	p.(Gly376Valfs*13)	ACMG	pathogenic (recessive)	g.129475744del	g.129154599del	-	LAMA2_000414	-	PubMed: Beytía 2013, PubMed: Oliveira 2018, Journal: Oliveira 2018	-	-	Germline, SUMMARY record	-	-	-	Jorge Oliveira
+/.	1	8	c.1127del	p.(Gly376ValfsTer13)	ACMG	pathogenic (recessive)	g.129475749del	g.129154604del	c.1123delG	LAMA2_000776	-	PubMed: Ge 2019, PubMed: Tan 2021	-	-	Germline	-	-	-	Johan den Dunnen
+/+, +/.	4	8	c.1153_1154del	p.(Thr385Cysfs*10), p.(Thr385CysfsTer10)	ACMG	pathogenic (recessive)	g.129475775_129475776del	g.129154630_129154631del	c.1153_1154delAC	LAMA2_000465	probable duplicate in Tan 2021	PubMed: Ge 2019, PubMed: Tan 2021, PubMed: Oliveira 2018, Journal: Oliveira 2018, PubMed: Xiong 2014	-	-	Germline, SUMMARY record	-	-	-	Johan den Dunnen, Jorge Oliveira
+/+, +/., ?/.	3	8	c.1177T>G	p.(Cys393Gly)	ACMG	pathogenic (recessive), VUS	g.129475799T>G	g.129154654T>G	-	LAMA2_000187	-	PubMed: Oliveira 2018, Journal: Oliveira 2018, PubMed: Rajakulendran 2011	-	-	Germline, SUMMARY record	-	-	-	Tom Winder, Jorge Oliveira, Patricio Brand
-/-, -/.	2	8	c.1182T>A	p.(=), p.=	ACMG	benign	g.129475804T>A	g.129154659T>A	A1231T	LAMA2_000095	-	PubMed: Oliveira 2018, Journal: Oliveira 2018, PubMed: Pegoraro 1998, PubMed: Tezak 2003	-	-	Germline, SUMMARY record	-	0.63	-	Johan den Dunnen, Jorge Oliveira
+?/+?, ?/.	2	8i	c.1206+2T>G	p.?	ACMG	likely pathogenic (recessive), VUS	g.129475830T>G	g.129154685T>G	-	LAMA2_000011	-	Subm. FMuntoni, PubMed: Oliveira 2018, Journal: Oliveira 2018	-	-	Germline, SUMMARY record	-	-	-	Johan den Dunnen, Jorge Oliveira
-/-, -/., ?/.	3	8i	c.1206+11C>T	p.(=)	ACMG	benign, VUS	g.129475839C>T	g.129154694C>T	-	LAMA2_000269	-	from website {DBsub-Emory}, PubMed: Oliveira 2018, Journal: Oliveira 2018	-	-	Germline, SUMMARY record	-	-	-	Madhuri Hegde, Tom Winder, Jorge Oliveira
+/+, +/.	3	8i	c.1207-1G>A	p.?	ACMG	pathogenic (recessive)	g.129486720G>A	g.129165575G>A	-	LAMA2_000264	unknown variant 2nd chromosome	PubMed: Geranmayeh 2010, PubMed: Oliveira 2018, Journal: Oliveira 2018	-	-	Germline, SUMMARY record	-	-	-	Johan den Dunnen, Jorge Oliveira
+/+, +/.	2	8i	c.1207-1G>C	p.?	ACMG	pathogenic (recessive)	g.129486720G>C	g.129165575G>C	-	LAMA2_000085	unknown variant 2nd chromosome	acc. to PubMed: Allamand 2002, PubMed: Oliveira 2018, Journal: Oliveira 2018	-	-	Germline, SUMMARY record	-	-	-	Johan den Dunnen, Jorge Oliveira
+/.	1	8i	c.1207-1G>T	p.?	ACMG	pathogenic (recessive)	g.129486720G>T	g.129165575G>T	-	LAMA2_000839	combination of variants not reported	PubMed: Ge 2019	-	-	Germline	-	-	-	Johan den Dunnen
+?/.	1	8i_9i	c.(1206+1_1207-1)_(1306+1_1307-1)del	p.?	ACMG	likely pathogenic (recessive)	g.(129475829_129486720)_(129486821_129498850)del	-	del ex9	LAMA2_000777	-	PubMed: Tan 2021, possibly PubMed: Ge 2018	-	-	Germline	-	-	-	Johan den Dunnen
+?/.	1	9	c.1208del	p.(Val403Aspfs*20)	ACMG	likely pathogenic (recessive)	g.129486722del	g.129165577del	-	LAMA2_000664	1 more item	-	-	-	Germline	-	-	-	Andreas Laner
+/., +?/.	2	9	c.1300C>T	p.(Arg434*), p.(Arg434Ter)	ACMG	likely pathogenic, pathogenic (recessive)	g.129486814C>T	g.129165669C>T	-	LAMA2_000734	-	PubMed: Ge 2019, PubMed: Tan 2021, PubMed: Nair 2018	-	-	Germline, Germline/De novo (untested)	-	-	-	Johan den Dunnen
+/+, +/.	10	9	c.1303C>T	p.(Arg435*), p.(Arg435Ter)	ACMG	pathogenic, pathogenic (recessive)	g.129486817C>T	g.129165672C>T	LAMA2(NM_000426.4):c.1303C>T (p.R435*)	LAMA2_000265	ACMG PVS1, PM2, PP1, probable duplicate in Tan 2021, VKGL data sharing initiative Nederland	PubMed: Anazi 2017, PubMed: Ge 2019, PubMed: Tan 2021, PubMed: Geranmayeh 2010, PubMed: Liang 2017, 2 more items	-	-	CLASSIFICATION record, Germline, SUMMARY record	-	-	-	Johan den Dunnen, Jorge Oliveira, Angela Gruber, VKGL-NL_Groningen, VKGL-NL_Nijmegen
-/-, -/.	3	9i	c.1306+93T>C	p.(=)	ACMG	benign	g.129486913T>C	g.129165768T>C	-	LAMA2_000158	-	PubMed: Oliveira 2018, Journal: Oliveira 2018	-	rs3778137	Germline, SUMMARY record	-	0.11	-	Rosário dos Santos, Jorge Oliveira, Andreas Laner
-/-, -/.	2	9i	c.1307-115A>C	p.(=)	ACMG	benign	g.129498736A>C	g.129177591A>C	-	LAMA2_000281	-	PubMed: Oliveira 2008, PubMed: Oliveira 2018, Journal: Oliveira 2018	-	-	Germline, SUMMARY record	-	-	-	Rosário dos Santos, Jorge Oliveira
+/+, +/.	2	9i	c.1307-2A>G	p.?	ACMG	pathogenic (recessive)	g.129498849A>G	g.129177704A>G	-	LAMA2_000266	-	PubMed: Geranmayeh 2010, PubMed: Oliveira 2018, Journal: Oliveira 2018	-	-	Germline, SUMMARY record	-	-	-	Johan den Dunnen, Jorge Oliveira
+/.	1	7i	c.1307-1G>C	p.?	-	pathogenic	g.129498850G>C	g.129177705G>C	-	LAMA2_000713	-	PubMed: Ganapathy 2019	-	-	Germline	-	-	-	Johan den Dunnen
+/+, +/.	3	9i_12i	c.(1306+1_1307-1)_(1782+1_1783-1)del	p.(fs*?), p.?	ACMG	pathogenic (recessive)	g.(129486821_129498850)_(129513999_129571256)del	-	del ex10-12	LAMA2_000448	probable duplicate in Tan 2021	PubMed: Ge 2019, PubMed: Tan 2021, possibly PubMed: Ge 2018, PubMed: Xiong 2014, 1 more item	-	-	Germline, SUMMARY record	-	-	-	Johan den Dunnen, Jorge Oliveira
+/.	1	9i_12i	c.(1306+1_1307-1)_(1782+1_1783-1)dup	p.?	ACMG	pathogenic (recessive)	g.(129486821_129498850)_(129513999_129571256)dup	-	del ex10-12	LAMA2_000778	-	PubMed: Ge 2019, PubMed: Tan 2021, possibly PubMed: Ge 2018	-	-	Germline	-	-	-	Johan den Dunnen
-?/.	3	10	c.1308T>G	p.(Gly436=)	-	likely benign	g.129498852T>G	g.129177707T>G	LAMA2(NM_000426.3):c.1308T>G (p.G436=, p.(Gly436=)), LAMA2(NM_000426.4):c.1308T>G (p.G436=)	LAMA2_000579	VKGL data sharing initiative Nederland	-	-	-	CLASSIFICATION record	-	-	-	VKGL-NL_Leiden, VKGL-NL_Rotterdam, VKGL-NL_Groningen
+?/., ?/., ?/?	3	10	c.1326T>G	p.(Cys442Trp)	ACMG	likely pathogenic (recessive), VUS	g.129498870T>G	g.129177725T>G	-	LAMA2_000203	-	PubMed: Oliveira 2018, Journal: Oliveira 2018	-	-	Germline, SUMMARY record	-	-	-	Tom Winder, Jorge Oliveira
?/., ?/?	2	10	c.1330T>C	p.(Cys444Arg)	ACMG	VUS	g.129498874T>C	g.129177729T>C	-	LAMA2_000546	VKGL data sharing initiative Nederland	PubMed: Oliveira 2018, Journal: Oliveira 2018	-	-	CLASSIFICATION record, SUMMARY record	-	-	-	Jorge Oliveira, VKGL-NL_Nijmegen
+/+, ?/.	3	10	c.1358G>C	p.(Cys453Ser)	ACMG	pathogenic (recessive), VUS	g.129498902G>C	g.129177757G>C	-	LAMA2_000436	-	PubMed: Ding 2016, PubMed: Tan 2021, possibly PubMed: Ge 2018, 1 more item	-	-	Germline, SUMMARY record	-	-	-	Johan den Dunnen, Jorge Oliveira
+/+, +/.	2	10	c.1377del	p.(Tyr460Thrfs*15)	ACMG	pathogenic (recessive)	g.129498921del	g.129177776del	1426delC	LAMA2_000012	unknown variant 2nd chromosome	PubMed: Allamand 2002, PubMed: Oliveira 2018, Journal: Oliveira 2018	-	-	Germline, SUMMARY record	-	-	-	Johan den Dunnen, Jorge Oliveira
-?/.	1	10	c.1400A>G	p.(Lys467Arg)	-	likely benign	g.129498944A>G	g.129177799A>G	LAMA2(NM_000426.3):c.1400A>G (p.K467R)	LAMA2_000580	VKGL data sharing initiative Nederland	-	-	-	CLASSIFICATION record	-	-	-	VKGL-NL_Rotterdam
-/., ?/?	2	10	c.1403C>G	p.(Ala468Gly)	ACMG	benign, VUS	g.129498947C>G	g.129177802C>G	-	LAMA2_000323	-	from website {DBsub-Emory}, PubMed: Oliveira 2018, Journal: Oliveira 2018	-	-	Germline, SUMMARY record	-	-	-	Madhuri Hegde, Jorge Oliveira
-/-, -/.	2	10	c.1419G>A	p.(=), p.=	ACMG	benign	g.129498963G>A	g.129177818G>A	1468G>A ex9	LAMA2_000114	-	PubMed: Oliveira 2018, Journal: Oliveira 2018, PubMed: Tezak 2003	-	-	Germline, SUMMARY record	-	0.03	-	Johan den Dunnen, Jorge Oliveira
+?/.	1	10	c.1466A>G	p.(Lys489Arg)	-	likely pathogenic	g.129499010A>G	g.129177865A>G	-	LAMA2_000689	combination of variants not reported	PubMed: Topf 2020	-	-	Germline	-	1/1001 cases	-	Johan den Dunnen
+?/.	1	10i	c.1467+2T>C	p.?	-	likely pathogenic (recessive)	g.129499013T>C	-	-	LAMA2_000672	-	-	-	-	Germline	-	-	-	Fabiana Fattori
-?/.	1	10i	c.1467+12A>G	p.(=)	-	likely benign	g.129499023A>G	-	LAMA2(NM_000426.3):c.1467+12A>G (p.(=))	LAMA2_000851	VKGL data sharing initiative Nederland	-	-	-	CLASSIFICATION record	-	-	-	VKGL-NL_Leiden
-/-, -/.	2	10i	c.1468-122G>A	p.(=)	ACMG	benign	g.129511228G>A	g.129190083G>A	-	LAMA2_000282	-	PubMed: Oliveira 2008, PubMed: Oliveira 2018, Journal: Oliveira 2018	-	-	Germline, SUMMARY record	-	-	-	Rosário dos Santos, Jorge Oliveira
+/+, +/.	2	11	c.1490_1491del	p.(Cys497*)	ACMG	pathogenic (recessive)	g.129511372_129511373del	g.129190227_129190228del	1539delGT ex10	LAMA2_000013	-	PubMed: Guicheney 1998, PubMed: Oliveira 2018, Journal: Oliveira 2018	-	-	Germline, SUMMARY record	-	-	SpeI+	Johan den Dunnen, Jorge Oliveira
-/-, -/., -?/.	9	11	c.1491T>C	p.(=), p.(Cys497=), p.=	ACMG	benign, likely benign	g.129511373T>C	g.129190228T>C	1540T>A, LAMA2(NM_000426.3):c.1491T>C (p.(Cys497=)), LAMA2(NM_000426.4):c.1491T>C (p.C497=)	LAMA2_000083	DNA analyzed by exon sequencing at Prevention Genetics, VKGL data sharing initiative Nederland	from website {DBsub-Emory}, PubMed: Guicheney 1998, PubMed: Helbling-Leclerc, 1 more item	-	-	CLASSIFICATION record, Germline, SUMMARY record	-	3/200, 4/200	PstI+	Johan den Dunnen, Madhuri Hegde, Jeffrey Miller, Jorge Oliveira, VKGL-NL_Leiden, VKGL-NL_Nijmegen, VKGL-NL_AMC
?/.	1	11	c.1507G>A	p.(Gly503Ser)	-	VUS	g.129511389G>A	-	LAMA2(NM_000426.3):c.1507G>A (p.(Gly503Ser))	LAMA2_000758	VKGL data sharing initiative Nederland	-	-	-	CLASSIFICATION record	-	-	-	VKGL-NL_Leiden
+/.	1	11	c.1522C>T	p.(Gln508Ter)	ACMG	pathogenic (recessive)	g.129511404C>T	g.129190259C>T	-	LAMA2_000779	-	PubMed: Tan 2021	-	-	Germline	-	-	-	Johan den Dunnen
-/., -?/-?, -?/.	3	11	c.1533T>C	p.(=), p.(Asn511=)	ACMG	benign, likely benign	g.129511415T>C	g.129190270T>C	LAMA2(NM_000426.3):c.1533T>C (p.(Asn511=))	LAMA2_000324	VKGL data sharing initiative Nederland	from website {DBsub-Emory}, PubMed: Oliveira 2018, Journal: Oliveira 2018	-	-	CLASSIFICATION record, Germline, SUMMARY record	-	-	-	Madhuri Hegde, Jorge Oliveira, VKGL-NL_Leiden
?/.	1	11	c.1544G>A	p.(Cys515Tyr)	ACMG	VUS	g.129511426G>A	g.129190281G>A	-	LAMA2_000780	-	PubMed: Ge 2019, PubMed: Tan 2021	-	-	Germline	-	-	-	Johan den Dunnen
+?/.	1	11	c.1545C>A	p.(Cys515Ter)	ACMG	likely pathogenic (recessive)	g.129511427C>A	g.129190282C>A	-	LAMA2_000781	-	PubMed: Tan 2021	-	-	Germline	-	-	-	Johan den Dunnen
?/., ?/?	2	11	c.1547A>G	p.(Asp516Gly), p.(Asp516Gly)^p.?	ACMG	VUS	g.129511429A>G	g.129190284A>G	-	LAMA2_000371	-	PubMed: Oliveira 2018, Journal: Oliveira 2018	-	-	Germline, SUMMARY record	-	-	-	Tom Winder, Jorge Oliveira
+/+, +/., ?/.	3	11	c.1553G>A	p.(Cys518Tyr)	ACMG	pathogenic (recessive), VUS	g.129511435G>A	g.129190290G>A	-	LAMA2_000474	probable duplicate in Tan 2021	PubMed: Ge 2019, PubMed: Tan 2021, PubMed: Oliveira 2018, Journal: Oliveira 2018, PubMed: Xiong 2014	-	-	Germline, SUMMARY record	-	-	-	Johan den Dunnen, Jorge Oliveira
+/+, +/., +?/.	5	11	c.1580G>A	p.(Cys527Tyr), p.Cys527Tyr	ACMG	likely pathogenic (recessive), pathogenic (recessive)	g.129511462G>A	g.129190317G>A	1629G>A	LAMA2_000132	not in 100 normal chromosomes	PubMed: Oliveira 2018, Journal: Oliveira 2018, PubMed: Tan 2021, PubMed: Tezak 2003, OMIM:var0010, 1 more item	-	-	Germline, SUMMARY record	-	-	-	Johan den Dunnen, Jorge Oliveira
+/.	1	11	c.1583dup	p.(Ser529Glufs*19)	-	pathogenic (recessive)	g.129511465dup	g.129190320dup	-	LAMA2_000701	ACMG PVS1, PM2, PP3	PubMed: Hong 2020	-	-	Germline	-	-	-	Johan den Dunnen
-/., ?/?	2	11	c.1586G>A	p.(Ser529Asn)	ACMG	benign, VUS	g.129511468G>A	g.129190323G>A	LAMA2(NM_000426.3):c.1586G>A (p.S529N)	LAMA2_000501	VKGL data sharing initiative Nederland	PubMed: Oliveira 2018, Journal: Oliveira 2018	-	-	CLASSIFICATION record, SUMMARY record	-	-	-	Jorge Oliveira, VKGL-NL_Rotterdam
?/., ?/?	2	11i	c.1609-41_1609-7inv	p.(=)	ACMG	VUS	g.129513784_129513818inv	g.129192639_129192673inv	1609-41_1609-7inv35	LAMA2_000302	-	PubMed: Oliveira 2018, Journal: Oliveira 2018	-	-	Germline, SUMMARY record	-	-	-	Tom Winder, Jorge Oliveira
+/., +?/+?	2	12	c.1612C>T	p.(Gln538*)	ACMG	likely pathogenic (recessive), pathogenic (recessive)	g.129513828C>T	g.129192683C>T	-	LAMA2_000325	-	from website {DBsub-Emory}, PubMed: Oliveira 2018, Journal: Oliveira 2018	-	-	Germline, SUMMARY record	-	-	-	Madhuri Hegde, Jorge Oliveira
-?/.	1	12	c.1621A>G	p.(Ser541Gly)	-	likely benign	g.129513837A>G	-	LAMA2(NM_000426.3):c.1621A>G (p.S541G)	LAMA2_000674	VKGL data sharing initiative Nederland	-	-	-	CLASSIFICATION record	-	-	-	VKGL-NL_Rotterdam
-/-, -/., -?/.	5	12	c.1634T>A	p.(Leu545Gln), p.Leu545Gln	ACMG	benign, likely benign	g.129513850T>A	g.129192705T>A	1683T>A ex11, LAMA2(NM_000426.3):c.1634T>A (p.L545Q, p.(Leu545Gln)), T1683A	LAMA2_000087	VKGL data sharing initiative Nederland	Panicker 1999, Human Mutation MPR43, PubMed: Oliveira 2018, Journal: Oliveira 2018, 1 more item	-	-	CLASSIFICATION record, Germline, SUMMARY record	-	1/234	-	Johan den Dunnen, Jorge Oliveira, VKGL-NL_Leiden, VKGL-NL_Rotterdam
-?/., ?/?	2	12	c.1645C>T	p.(Pro549Ser)	ACMG	likely benign, VUS	g.129513861C>T	g.129192716C>T	LAMA2(NM_000426.3):c.1645C>T (p.P549S)	LAMA2_000502	VKGL data sharing initiative Nederland	PubMed: Oliveira 2018, Journal: Oliveira 2018	-	-	CLASSIFICATION record, SUMMARY record	-	-	-	Jorge Oliveira, VKGL-NL_Rotterdam
-?/.	1	12	c.1650C>T	p.(Gly550=)	-	likely benign	g.129513866C>T	-	LAMA2(NM_000426.3):c.1650C>T (p.G550=)	LAMA2_000680	VKGL data sharing initiative Nederland	-	-	-	CLASSIFICATION record	-	-	-	VKGL-NL_Utrecht
+/+, +/.	3	12	c.1669C>T	p.(Gln557*)	ACMG	pathogenic (recessive)	g.129513885C>T	g.129192740C>T	-	LAMA2_000137	-	PubMed: Di Blasi 2005, PubMed: Oliveira 2018, Journal: Oliveira 2018	-	-	Germline, SUMMARY record	-	-	-	Johan den Dunnen, Jorge Oliveira
+/.	1	12i_13i	c.1672C>T	p.(Gln558*)	-	pathogenic (recessive)	g.129513888C>T	g.129192743C>T	-	LAMA2_000656	-	PubMed: Wang 2019	-	-	Germline	-	1/70 cases	-	Johan den Dunnen
-/., ?/., ?/?	4	12	c.1701C>T	p.(=), p.(Ile567=)	ACMG	benign, VUS	g.129513917C>T	g.129192772C>T	LAMA2(NM_000426.3):c.1701C>T (p.I567=)	LAMA2_000326	VKGL data sharing initiative Nederland	from website {DBsub-Emory}, PubMed: Oliveira 2018, Journal: Oliveira 2018	-	-	CLASSIFICATION record, Germline, SUMMARY record	-	-	-	Madhuri Hegde, Jorge Oliveira, VKGL-NL_Rotterdam, VKGL-NL_Nijmegen
+/.	1	12	c.1732_1736del	p.(Leu578AlafsTer30)	ACMG	pathogenic (recessive)	g.129513948_129513952del	g.129192803_129192807del	-	LAMA2_000782	-	PubMed: Tan 2021	-	-	Germline	-	-	-	Johan den Dunnen
+?/+?	1	12	c.1741del	p.(Ser581Alafs*18)	ACMG	likely pathogenic (recessive)	g.129513957del	g.129192812del	-	LAMA2_000547	-	PubMed: Oliveira 2018, Journal: Oliveira 2018	-	-	SUMMARY record	-	-	-	Jorge Oliveira
+?/.	1	12	c.1749C>G	p.(Tyr583Ter)	-	likely pathogenic	g.129513965C>G	g.129192820C>G	-	LAMA2_000714	-	PubMed: Ganapathy 2019	-	-	Germline	-	-	-	Johan den Dunnen
+/.	1	12	c.1755del	p.(Ser585Argfs*14)	ACMG	pathogenic (recessive)	g.129513971del	g.129192826del	-	LAMA2_000733	-	-	-	-	Germline	-	-	-	Polina Chausova
+/+, +/., +?/.	10	12	c.1762del	p.(Ala588Leufs*11)	ACMG	likely pathogenic (recessive), pathogenic (recessive)	g.129513978del	g.129192833del	-	LAMA2_000182	-	PubMed: Oliveira 2018, Journal: Oliveira 2018	-	-	Germline, SUMMARY record	-	-	-	Tom Winder, Jorge Oliveira, Angela Gruber
+/.	1	12	c.1782+1G>A	p.?	-	pathogenic	g.129513999G>A	-	LAMA2(NM_000426.3):c.1782+1G>A (p.?)	LAMA2_000675	VKGL data sharing initiative Nederland	-	-	-	CLASSIFICATION record	-	-	-	VKGL-NL_Leiden
+/.	1	12	c.1782+2T>G	p.?	ACMG	pathogenic (recessive)	g.129514000T>G	g.129192855T>G	-	LAMA2_000783	-	PubMed: Ge 2019, PubMed: Tan 2021	-	-	Germline	-	-	-	Johan den Dunnen
?/., ?/?	2	12i	c.1782+10C>T	p.(=)	ACMG	VUS	g.129514008C>T	g.129192863C>T	-	LAMA2_000217	DNA analyzed by exon sequencing at Prevention Genetics	PubMed: Oliveira 2018, Journal: Oliveira 2018	-	-	Germline, SUMMARY record	-	-	-	Jeffrey Miller, Jorge Oliveira
+/+, +/.	2	12i_37i	c.1783-19594_5445+1681del	p.(del), p.?	ACMG	pathogenic (recessive)	g.129551663_129716081del	g.129230518_129394936del	g.(129555720_129612876)_(129756115_129764002)del	LAMA2_000257	164.4 Kb deletion	PubMed: Oliveira 2018, Journal: Oliveira 2018, PubMed: Piluso 2011	-	-	Germline, SUMMARY record	-	-	-	Johan den Dunnen, Jorge Oliveira
+/.	1	12i_37i	c.(1782+1_1783-18481)_(5445+668_5446-1)del	p.(Leu595_Glu1815del)	-	pathogenic (recessive)	g.(129513999_129552776)_(129715068_129722368)del	-	g.129552776_129715068del	LAMA2_000567	-	PubMed: Giugliano 2018	-	-	Germline	-	-	-	Teresa Giugliano
+/.	1	12i_14i	c.(1782+1_1783-15888)_(2097-2947_2097-1)del	p.(Leu595Valfs*5)	-	pathogenic (recessive)	g.(129513999_129555369)_(129578909_129581855)del	-	g.129555369_129578909del	LAMA2_000568	-	PubMed: Giugliano 2018	-	-	Germline	-	-	-	Teresa Giugliano
+/.	1	12i_14i	c.(1782+1_1783-1)_(2097-2947_2097-1)del	p.?	ACMG	pathogenic (recessive)	g.(129513999_129555369)_(129578909_129581855)del	-	del ex13-14	LAMA2_000784	-	PubMed: Tan 2021, possibly PubMed: Ge 2018	-	-	Germline	-	-	-	Johan den Dunnen
+/+, +/., +?/.	4	13	c.1793_1795del	p.(Val598del)	ACMG	likely pathogenic, pathogenic (recessive)	g.129571267_129571269del	g.129250122_129250124del	1841-1843del	LAMA2_000014	ACMG grading: PM2,PM3,PM4,PP4, unknown variant 2nd chromosome	Savarese et al. 2014. Acta Neuropathol Commun 11: 100, PubMed: Allamand 2002, 1 more item	-	-	Germline, SUMMARY record	-	-	-	Johan den Dunnen, Jorge Oliveira, Andreas Laner, Virginie Guillet-Pichon
-/-, -/., -?/.	8	13	c.1798G>A	p.(Gly600Arg), p.Gly600Arg	ACMG	benign, likely benign	g.129571272G>A	g.129250127G>A	1847G>A, 1847G>A ex12, 1 more item	LAMA2_000090	VKGL data sharing initiative Nederland	from website {DBsub-Emory}, PubMed: Guicheney 1998, PubMed: Oliveira 2018, Journal: Oliveira 2018, 1 more item	-	-	CLASSIFICATION record, Germline, SUMMARY record	-	0.06, 4/200	MnlI-	Johan den Dunnen, Madhuri Hegde, Tom Winder, Jorge Oliveira, VKGL-NL_Leiden, VKGL-NL_Utrecht, VKGL-NL_AMC
+/+, +/.	2	13	c.1798_1800del	p.(Gly600del)	ACMG	pathogenic (recessive)	g.129571272_129571274del	g.129250127_129250129del	1798_1800delGGA	LAMA2_000081	not in 300 control chromosomes; unknown variant 2nd chromosome	PubMed: Oliveira 2008, PubMed: Oliveira 2018, Journal: Oliveira 2018	-	-	Germline, SUMMARY record	-	-	-	Rosário dos Santos, Jorge Oliveira
?/.	1	13	c.1814C>T	p.(Thr605Ile)	-	VUS	g.129571288C>T	g.129250143C>T	LAMA2(NM_000426.3):c.1814C>T (p.T605I)	LAMA2_000630	VKGL data sharing initiative Nederland	-	-	-	CLASSIFICATION record	-	-	-	VKGL-NL_Rotterdam
+?/+?, +?/.	3	13	c.1823_1824del	p.(Tyr608*)	ACMG	likely pathogenic (recessive)	g.129571297_129571298del	g.129250152_129250153del	-	LAMA2_000276	-	PubMed: Oliveira 2018, Journal: Oliveira 2018	-	-	Germline, SUMMARY record	-	-	-	Tom Winder, Jorge Oliveira
+/.	1	13	c.1853_1854insACGTGTTC	p.(Leu621Hisfs*7)	-	pathogenic (recessive)	g.129571327_129571328insACGTGTTC	-	-	LAMA2_000673	-	-	-	-	Germline	-	-	-	Fabiana Fattori
+/+, +/.	13	13	c.1854_1861dup	p.(Leu621Hisfs*7), p.Leu621Hisfs*7	ACMG	pathogenic (recessive)	g.129571328_129571335dup	g.129250183_129250190dup	1854_1861dupACGTGTTC, 1903-1910dup	LAMA2_000015	unknown variant 2nd chromosome	PubMed: Allamand 2002, PubMed: Nelson 2015, PubMed: Oliveira 2008, PubMed: Oliveira 2014, 1 more item	-	-	Germline, SUMMARY record	-	-	-	Johan den Dunnen, Rosário dos Santos, Jorge Oliveira
-/-, -/.	13	13	c.1856G>A	p.(Arg619His), p.Arg619His	ACMG	benign	g.129571330G>A	g.129250185G>A	1905G>A, 1905G>A ex12, G1905A, G1905A ex12, LAMA2(NM_000426.4):c.1856G>A (p.R619H)	LAMA2_000016	incl. 3 homozygous cases, VKGL data sharing initiative Nederland	from website {DBsub-Emory}, Panicker 1999, Human Mutation MPR43, PubMed: Guicheney 1998, 3 more items	-	-	CLASSIFICATION record, Germline, SUMMARY record	-	0.06, 33/234, 36/200	Hsp92II+, MaeII-, MaeII-, SpeI+	Johan den Dunnen, Nacim Louhichi, Madhuri Hegde, Jorge Oliveira, VKGL-NL_Groningen, VKGL-NL_Nijmegen, VKGL-NL_AMC
?/., ?/?	3	13	c.1884G>A	p.(Glu628=)	ACMG	VUS	g.129571358G>A	g.129250213G>A	-	LAMA2_000118	-	PubMed: Oliveira 2018, Journal: Oliveira 2018	-	-	Germline, SUMMARY record	-	-	-	Tom Winder, Jorge Oliveira
?/?	1	13i	c.1884+16C>T	p.(=)	ACMG	VUS	g.129571374C>T	g.129250229C>T	-	LAMA2_000503	-	PubMed: Oliveira 2018, Journal: Oliveira 2018	-	-	SUMMARY record	-	-	-	Jorge Oliveira
-?/., ?/?	2	13i	c.1884+50A>C	p.(=)	ACMG	likely benign, VUS	g.129571408A>C	g.129250263A>C	-	LAMA2_000207	-	PubMed: Oliveira 2018, Journal: Oliveira 2018	-	-	Germline, SUMMARY record	-	-	-	Tom Winder, Jorge Oliveira
+/+, +/.	7	14	c.1893_1897del	p.(Asp631Glufs*8), p.Asp631Glufs*8	ACMG	pathogenic (recessive)	g.129573237_129573241del	g.129252092_129252096del	1890_1894del, 1939-1943del, 1893_1897delCTTGA, 1939-1943del	LAMA2_000017	-	PubMed: Geranmayeh 2010, PubMed: Hayashi 1997, PubMed: Oliveira 2018, Journal: Oliveira 2018, 1 more item	-	-	Germline, SUMMARY record	-	-	-	Johan den Dunnen, Jorge Oliveira
+/.	1	14	c.1900_1903dup	p.(Ser635AsnfsTer7)	ACMG	pathogenic (recessive)	g.129573244_129573247dup	g.129252099_129252102dup	c.1899_1900insATCA	LAMA2_000785	-	PubMed: Ge 2019, PubMed: Tan 2021	-	-	Germline	-	-	-	Johan den Dunnen
-?/.	1	14	c.1930C>G	p.(His644Asp)	-	likely benign	g.129573274C>G	g.129252129C>G	LAMA2(NM_000426.3):c.1930C>G (p.(His644Asp))	LAMA2_000581	VKGL data sharing initiative Nederland	-	-	-	CLASSIFICATION record	-	-	-	VKGL-NL_Leiden
+/.	1	14	c.1942G>T	p.(Glu648Ter)	ACMG	pathogenic (recessive)	g.129573286G>T	g.129252141G>T	-	LAMA2_000786	-	PubMed: Tan 2021	-	-	Germline	-	-	-	Johan den Dunnen
-?/.	1	14	c.1947T>C	p.(His649=)	-	likely benign	g.129573291T>C	g.129252146T>C	LAMA2(NM_000426.3):c.1947T>C (p.(His649=))	LAMA2_000582	VKGL data sharing initiative Nederland	-	-	-	CLASSIFICATION record	-	-	-	VKGL-NL_Leiden
?/.	1	14	c.1963C>T	p.(Leu655Phe)	-	VUS	g.129573307C>T	g.129252162C>T	-	LAMA2_000736	-	MDCRC 2021, submitted	-	-	Germline/De novo (untested)	-	-	-	Lakshmi Bremadesam
+/.	1	14	c.1964T>C	p.(Leu655Pro)	-	pathogenic	g.129573308T>C	g.129252163T>C	-	LAMA2_000574	-	-	-	-	De novo	yes	-	-	Kien Trung Tran
+/+, +/., +?/.	4	14	c.1976C>A	p.(Ser659*), p.(Ser659Ter)	ACMG	likely pathogenic (recessive), pathogenic (recessive)	g.129573320C>A	g.129252175C>A	-	LAMA2_000220	probable duplicate in Tan 2021	PubMed: Ge 2019, PubMed: Tan 2021, PubMed: Oliveira 2018, Journal: Oliveira 2018, PubMed: Xiong 2014	-	-	Germline, SUMMARY record	-	-	-	Johan den Dunnen, Tom Winder, Jorge Oliveira
+?/+?, +?/.	2	14	c.2017G>T	p.(Glu673*)	ACMG	likely pathogenic (recessive)	g.129573361G>T	g.129252216G>T	-	LAMA2_000300	-	PubMed: Oliveira 2018, Journal: Oliveira 2018	-	-	Germline, SUMMARY record	-	-	-	Tom Winder, Jorge Oliveira
+?/+?, +?/.	2	14	c.2023_2024del	p.(Met675Aspfs*29)	ACMG	likely pathogenic (recessive)	g.129573367_129573368del	g.129252222_129252223del	2023_2024delAT	LAMA2_000301	-	PubMed: Oliveira 2018, Journal: Oliveira 2018	-	-	Germline, SUMMARY record	-	-	-	Tom Winder, Jorge Oliveira
+/+, +/., +?/.	54	14	c.2049_2050del	p.(Arg683Serfs*21), p.(Arg683SerfsTer21), p.Arg683Serfs*21	ACMG	likely pathogenic, likely pathogenic (recessive), pathogenic (recessive)	g.129573393_129573394del	g.129252248_129252249del	2049_2050del2, 2049_2050delAG, 2096-2097del, 2097-2098del, 2098delAG, 2098delAG ex13, c.2049_2050delAG	LAMA2_000018	combination of variants not reported, probable duplicate in Tan 2021, unknown variant 2nd chromosome	from website {DBsub-Emory}, PubMed: Ge 2019, PubMed: Tan 2021, PubMed: Geranmayeh 2010, 15 more items	-	-	Germline, Germline/De novo (untested), SUMMARY record	yes	1/1001 cases, 1/70 cases, 1/94 cases	-	Johan den Dunnen, Rosário dos Santos, Madhuri Hegde, Tom Winder, Jorge Oliveira, Patricio Brand, Corinne Metay
-/., ?/., ?/?	4	14	c.2054T>C	p.(Leu685Pro), p.Leu685Pro	ACMG	benign, VUS	g.129573398T>C	g.129252253T>C	2103T>C ex13	LAMA2_000115	VKGL data sharing initiative Nederland	PubMed: Oliveira 2018, Journal: Oliveira 2018, PubMed: Tezak 2003	-	-	CLASSIFICATION record, Germline, SUMMARY record	-	0.02	MnlI-	Johan den Dunnen, Tom Winder, Jorge Oliveira, VKGL-NL_Nijmegen
?/.	1	14	c.2055_2057del	p.(Leu686del)	ACMG	VUS	g.129573399_129573401del	g.129252254_129252256del	c.2051_2053del	LAMA2_000787	-	PubMed: Ge 2019, PubMed: Tan 2021	-	-	Germline	-	-	-	Johan den Dunnen
?/., ?/?	2	14	c.2084A>T	p.(Asp695Val)	ACMG	VUS	g.129573428A>T	g.129252283A>T	-	LAMA2_000327	-	from website {DBsub-Emory}, PubMed: Oliveira 2018, Journal: Oliveira 2018	-	-	Germline, SUMMARY record	-	-	-	Madhuri Hegde, Jorge Oliveira
+?/+?, +?/.	2	14	c.2089A>G	p.(Ile697Val)	ACMG	likely pathogenic (recessive)	g.129573433A>G	g.129252288A>G	-	LAMA2_000417	-	PubMed: Beytía 2013, PubMed: Oliveira 2018, Journal: Oliveira 2018	-	-	Germline, SUMMARY record	-	-	-	Jorge Oliveira
+?/.	1	14	c.2096G>T	p.(Arg699Met)	ACMG	likely pathogenic (recessive)	g.129573440G>T	g.129252295G>T	-	LAMA2_000677	ACMG PM1,PP1,PM2,PP3	PubMed: Anazi 2017	-	-	Germline	-	-	-	Johan den Dunnen
-?/.	1	14i	c.2097-13T>C	p.(=)	-	likely benign	g.129581843T>C	-	LAMA2(NM_000426.3):c.2097-13T>C	LAMA2_000681	VKGL data sharing initiative Nederland	-	-	-	CLASSIFICATION record	-	-	-	VKGL-NL_Utrecht
-?/.	1	15	c.2115T>G	p.(Leu705=)	-	likely benign	g.129581874T>G	-	LAMA2(NM_000426.3):c.2115T>G (p.L705=)	LAMA2_000704	VKGL data sharing initiative Nederland	-	-	-	CLASSIFICATION record	-	-	-	VKGL-NL_Rotterdam
-?/.	1	15	c.2121C>T	p.(Ser707=)	-	likely benign	g.129581880C>T	-	LAMA2(NM_000426.3):c.2121C>T (p.S707=)	LAMA2_000676	VKGL data sharing initiative Nederland	-	-	-	CLASSIFICATION record	-	-	-	VKGL-NL_Rotterdam
+?/.	1	15	c.2131_2134dup	p.(Pro712LeufsTer4)	-	likely pathogenic	g.129581890_129581893dup	g.129260745_129260748dup	c.2129_2130insCTAT	LAMA2_000737	Novel variant (2021)	MDCRC 2021, submitted	-	-	Germline/De novo (untested)	-	-	-	Lakshmi Bremadesam
-?/., ?/., ?/?	3	15	c.2132A>G	p.(Tyr711Cys)	ACMG	likely benign, VUS	g.129581891A>G	g.129260746A>G	LAMA2(NM_000426.3):c.2132A>G (p.Y711C)	LAMA2_000504	VKGL data sharing initiative Nederland	PubMed: Oliveira 2018, Journal: Oliveira 2018	-	-	CLASSIFICATION record, SUMMARY record	-	-	-	Jorge Oliveira, VKGL-NL_Rotterdam, VKGL-NL_Nijmegen
?/., ?/?	3	15	c.2177G>A	p.(Cys726Tyr)	ACMG	VUS	g.129581936G>A	g.129260791G>A	-	LAMA2_000328	-	from website {DBsub-Emory}, PubMed: Ge 2019, PubMed: Tan 2021, possibly PubMed: Ge 2018, 1 more item	-	-	Germline, SUMMARY record	-	-	-	Johan den Dunnen, Madhuri Hegde, Jorge Oliveira
+/+, +/., ?/.	3	15	c.2178C>A	p.(Cys726*)	ACMG	pathogenic (recessive), VUS	g.129581937C>A	g.129260792C>A	-	LAMA2_000019	-	Subm. FMuntoni, PubMed: Geranmayeh 2010, PubMed: Oliveira 2018, Journal: Oliveira 2018	-	-	Germline, SUMMARY record	-	-	-	Johan den Dunnen, Jorge Oliveira
+/.	1	15	c.2206G>T	p.(Glu736Ter)	ACMG	pathogenic (recessive)	g.129581965G>T	g.129260820G>T	-	LAMA2_000788	-	PubMed: Ge 2019, PubMed: Tan 2021	-	-	Germline	-	-	-	Johan den Dunnen
+?/.	1	15i	c.2208+1G>A	p.(?)	ACMG	likely pathogenic (recessive)	g.129581968G>A	g.129260823G>A	-	LAMA2_000658	Leukoencephalopathy of unknown origin, weakness of the limb girdle, muscular pseudohypertrophy	-	-	-	Germline	-	-	-	Andreas Laner
+/+, +/.	3	15i	c.2208+2T>C	p.?	ACMG	pathogenic (recessive)	g.129581969T>C	g.129260824T>C	-	LAMA2_000267	-	PubMed: Geranmayeh 2010, PubMed: Oliveira 2018, Journal: Oliveira 2018	-	-	Germline, SUMMARY record	-	-	-	Johan den Dunnen, Jorge Oliveira
+?/.	1	15i	c.2208+4_2208+19del	p.?	-	VUS	g.129581971_129581986del	g.129260826_129260841del	2208+4_2208+19delAGCTTGCAAGAATGTA	LAMA2_000670	-	-	-	-	Germline/De novo (untested)	-	-	-	Helen Latsoudis
-/-, -/.	2	15i	c.2208+42C>T	p.(=)	ACMG	benign	g.129582009C>T	g.129260864C>T	-	LAMA2_000159	-	PubMed: Oliveira 2008, PubMed: Oliveira 2018, Journal: Oliveira 2018	-	-	Germline, SUMMARY record	-	1950-05-01	-	Rosário dos Santos, Jorge Oliveira
+/+, +/.	2	15i	c.2209-3_2209-2del	p.?	ACMG	pathogenic (recessive)	g.129588248_129588249del	g.129267103_129267104del	-	LAMA2_000426	-	PubMed: Liang 2017, PubMed: Oliveira 2018, Journal: Oliveira 2018	-	-	Germline, SUMMARY record	-	-	-	Jorge Oliveira
-?/., ./., ?/., ?/?	5	16	c.2217G>T	p.(Trp739Cys)	ACMG	likely benign, VUS	g.129588259G>T	g.129267114G>T	LAMA2(NM_000426.4):c.2217G>T (p.W739C)	LAMA2_000423	conflicting interpretations of pathogenicity; 1 homozygous; Clinindb (India), 2 more items	PubMed: Narang 2020, Journal: Narang 2020, PubMed: Oliveira 2018, Journal: Oliveira 2018, 1 more item	-	rs192317605	CLASSIFICATION record, Germline, SUMMARY record	-	1/2794 individuals, 9/2794 individuals	-	Jorge Oliveira, VKGL-NL_Groningen, Mohammed Faruq
+/+, +/.	11	16	c.2230C>T	p.(Arg744*), p.(Arg744Ter), p.[Arg744*, Ser737_Leu774del]	ACMG	pathogenic (recessive)	g.129588272C>T	g.129267127C>T	-	LAMA2_000020	probable duplicate in Tan 2021	PubMed: Di Blasi 2001, PubMed: Ge 2019, PubMed: Tan 2021, PubMed: Nelson 2015, PubMed: Valencia 2013, 2 more items	-	-	Germline, SUMMARY record	-	-	-	Johan den Dunnen, Tom Winder, Jorge Oliveira
-/., -?/-?	2	16	c.2235T>A	p.(=), p.=	ACMG	benign, likely benign	g.129588277T>A	g.129267132T>A	T2284A	LAMA2_000096	-	PubMed: Oliveira 2018, Journal: Oliveira 2018, PubMed: Pegoraro 1998	-	-	Germline, SUMMARY record	-	-	-	Johan den Dunnen, Jorge Oliveira
?/.	1	16	c.2237A>G	p.(Asn746Ser)	-	VUS	g.129588279A>G	g.129267134A>G	-	LAMA2_000631	VKGL data sharing initiative Nederland	-	-	-	CLASSIFICATION record	-	-	-	VKGL-NL_Nijmegen
?/., ?/?	2	16	c.2254G>A	p.(Gly752Ser)	ACMG	VUS	g.129588296G>A	g.129267151G>A	-	LAMA2_000548	VKGL data sharing initiative Nederland	PubMed: Oliveira 2018, Journal: Oliveira 2018	-	-	CLASSIFICATION record, SUMMARY record	-	-	-	Jorge Oliveira, VKGL-NL_Nijmegen
-/., -?/-?	2	16	c.2295C>A	p.(=), p.=	ACMG	benign, likely benign	g.129588337C>A	g.129267192C>A	C2344A	LAMA2_000097	-	PubMed: Oliveira 2018, Journal: Oliveira 2018, PubMed: Pegoraro 1998	-	-	Germline, SUMMARY record	-	-	-	Johan den Dunnen, Jorge Oliveira
+/+, +/.	2	16i_17i	c.2322+259_2450+2037del	p.(Asn775Leufs*2)	ACMG	pathogenic (recessive)	g.129588623_129593933del	g.129267478_129272788del	-	LAMA2_000395	-	PubMed: Oliveira 2014, PubMed: Oliveira 2018, Journal: Oliveira 2018	-	-	Germline, SUMMARY record	?	-	-	Jorge Oliveira
+/+, +/.	2	17	c.2350dup	p.(Tyr784Leufs*3)	ACMG	pathogenic (recessive)	g.129591796dup	g.129270651dup	-	LAMA2_000410	-	PubMed: Oliveira 2018, Journal: Oliveira 2018	-	-	Germline, SUMMARY record	-	-	-	Jorge Oliveira
+/+, +/.	3	17	c.2369del	p.(Pro790Leufs*35), p.Pro790Leufs*35	ACMG	pathogenic (recessive)	g.129591815del	g.129270670del	2418delC	LAMA2_000021	-	PubMed: Guicheney 1997, PubMed: Oliveira 2018, Journal: Oliveira 2018	-	-	Germline, SUMMARY record	-	-	ScrfI-	Johan den Dunnen, Jorge Oliveira
?/., ?/?	2	17	c.2370T>A	p.(790=)^p.(?), p.(=)	ACMG	VUS	g.129591816T>A	g.129270671T>A	Pro790Pro	LAMA2_000237	creates possible new splice acceptor site	PubMed: Oliveira 2018, Journal: Oliveira 2018	-	-	Germline, SUMMARY record	-	-	-	Tom Winder, Jorge Oliveira
+?/+?, +?/.	2	17	c.2383G>T	p.(Glu795*)	ACMG	likely pathogenic (recessive)	g.129591829G>T	g.129270684G>T	-	LAMA2_000238	-	PubMed: Oliveira 2018, Journal: Oliveira 2018	-	-	Germline, SUMMARY record	-	-	-	Tom Winder, Jorge Oliveira
+/.	1	17	c.2413C>T	p.(Gln805Ter)	ACMG	pathogenic (recessive)	g.129591859C>T	g.129270714C>T	-	LAMA2_000840	combination of variants not reported	PubMed: Ge 2019	-	-	Germline	-	-	-	Johan den Dunnen
+/.	1	17	c.2434_2435del	p.(Asn812TyrfsTer5)	ACMG	pathogenic (recessive)	g.129591880_129591881del	g.129270735_129270736del	-	LAMA2_000789	-	PubMed: Tan 2021	-	-	Germline	-	-	-	Johan den Dunnen
+/.	2	17	c.2447del	p.(Asn816IlefsTer9)	ACMG	pathogenic (recessive)	g.129591893del	g.129270748del	c.2447delA	LAMA2_000790	-	PubMed: Ge 2019, PubMed: Tan 2021	-	-	Germline	-	-	-	Johan den Dunnen
+/+, +/.	2	17i	c.2450+1G>C	p.?	ACMG	pathogenic (recessive)	g.129591897G>C	g.129270752G>C	-	LAMA2_000259	-	PubMed: Geranmayeh 2010, PubMed: Oliveira 2018, Journal: Oliveira 2018	-	-	Germline, SUMMARY record	-	-	-	Johan den Dunnen, Jorge Oliveira
+?/+?, +?/.	3	17i	c.2450+4A>G	p.?	ACMG	likely pathogenic (recessive)	g.129591900A>G	g.129270755A>G	-	LAMA2_000408	Predicted to affect donor splice site and to activate a cryptical donor splice site	PubMed: Oliveira 2018, Journal: Oliveira 2018	-	-	Germline, SUMMARY record	-	-	-	Jorge Oliveira
+/+, +/.	2	17i	c.2450+5_2450+11del	p.?, p.Asn775Leufs*2	ACMG	pathogenic (recessive)	g.129591901_129591907del	g.129270756_129270762del	-	LAMA2_000183	not in 200 control chromosomes; skip from expression cloning	PubMed: Oliveira 2018, Journal: Oliveira 2018, PubMed: Siala 2008	-	-	Germline, SUMMARY record	-	-	MaeIII	Nacim Louhichi, Jorge Oliveira
-/-, -/.	2	17i	c.2451-19C>T	p.(=)	ACMG	benign	g.129601187C>T	g.129280042C>T	LAMA2(NM_000426.4):c.2451-19C>T	LAMA2_000505	VKGL data sharing initiative Nederland	PubMed: Oliveira 2018, Journal: Oliveira 2018	-	-	CLASSIFICATION record, SUMMARY record	-	-	-	Jorge Oliveira, VKGL-NL_AMC
+/+, +/.	3	17i	c.2451-6A>G	p.(=), p.?	ACMG	pathogenic (recessive)	g.129601200A>G	g.129280055A>G	c.2451+6A>G	LAMA2_000432	combination of variants not reported	PubMed: Ge 2019, PubMed: Liang 2017, PubMed: Oliveira 2018, Journal: Oliveira 2018	-	-	Germline, Somatic, SUMMARY record	-	-	-	Johan den Dunnen, Jorge Oliveira
+?/.	1	17i	c.2451-2A>G	p.?	-	likely pathogenic	g.129601204A>G	-	LAMA2(NM_000426.3):c.2451-2A>G (p.?)	LAMA2_000759	VKGL data sharing initiative Nederland	-	-	-	CLASSIFICATION record	-	-	-	VKGL-NL_Leiden
+/+, +/., ?/.	19	18	c.2461A>C	p.(Thr821Pro), p.Thr821Pro	ACMG	pathogenic (recessive), VUS	g.129601216A>C	g.129280071A>C	-	LAMA2_000297	-	PubMed: Marques 2014, PubMed: Marques 2014, PubMed: Nelson 2015, 1 more item	-	-	Germline, SUMMARY record	yes	0/300 control chromosomes	-	Tom Winder, Jorge Oliveira
+/+, +/., -?/., ?/.	11	18	c.2462C>T	p.(Thr821Met)	ACMG	likely benign, pathogenic (recessive), VUS	g.129601217C>T	g.129280072C>T	LAMA2(NM_000426.3):c.2462C>T (p.T821M, p.(Thr821Met)), LAMA2(NM_000426.4):c.2462C>T (p.T821M)	LAMA2_000468	conflicting interpretations of pathogenicity; 7 heterozygous, no homozygous; Clinindb (India), 2 more items	MDCRC 2021, submitted, PubMed: Ge 2019, PubMed: Tan 2021, PubMed: Narang 2020, Journal: Narang 2020, 2 more items	-	rs117422805	CLASSIFICATION record, Germline, Germline/De novo (untested), SUMMARY record	-	7/2795 individuals	-	Johan den Dunnen, Jorge Oliveira, VKGL-NL_Leiden, VKGL-NL_Rotterdam, VKGL-NL_Groningen, VKGL-NL_Utrecht, Lakshmi Bremadesam, Mohammed Faruq
-?/-?, -?/.	3	18	c.2476C>T	p.(Arg826Trp)	ACMG	likely benign	g.129601231C>T	g.129280086C>T	LAMA2(NM_000426.3):c.2476C>T (p.R826W, p.(Arg826Trp))	LAMA2_000506	VKGL data sharing initiative Nederland	PubMed: Oliveira 2018, Journal: Oliveira 2018	-	-	CLASSIFICATION record, SUMMARY record	-	-	-	Jorge Oliveira, VKGL-NL_Leiden, VKGL-NL_Rotterdam
+/.	1	18	c.2526_2529dup	p.(Cys844ThrfsTer3)	ACMG	pathogenic (recessive)	g.129601281_129601284dup	g.129280136_129280139dup	c.2524_2525insCACG	LAMA2_000791	-	PubMed: Ge 2019, PubMed: Tan 2021, possibly PubMed: Ge 2018	-	-	Germline	-	-	-	Johan den Dunnen
+/., +?/+?, +?/.	3	18i	c.2538-1G>A	p.?	ACMG	likely pathogenic (recessive), pathogenic (recessive)	g.129608991G>A	g.129287846G>A	-	LAMA2_000310	No second variant found	PubMed: Oliveira 2018, Journal: Oliveira 2018	-	-	Germline, SUMMARY record	-	-	-	Tom Winder, Jorge Oliveira, Angela Gruber
+/+, +/., ?/.	5	18i	c.2538-1G>C	p.?	ACMG	likely pathogenic (recessive), pathogenic (recessive), VUS	g.129608991G>C	g.129287846G>C	-	LAMA2_000184	unknown variant 2nd chromosome, 1 more item	PubMed: Bruels 2022, PubMed: Geranmayeh 2010, PubMed: O'Grady 2016, 1 more item	-	-	Germline, SUMMARY record	yes	-	-	Johan den Dunnen, Tom Winder, Jorge Oliveira, Sandra Cooper
+/.	1	18i_19i	c.(2537+1_2538-1)_(2749+1_2750-1)del	p.?	ACMG	pathogenic (recessive)	g.(129601293_129608991)_(129609204_129612758)del	-	del ex19	LAMA2_000792	-	PubMed: Ge 2019, PubMed: Tan 2021, possibly PubMed: Ge 2018	-	-	Germline	-	-	-	Johan den Dunnen
+?/.	1	19	c.2538del	p.(Arg846SerfsTer42)	-	likely pathogenic	g.129608992del	g.129287847del	-	LAMA2_000715	-	PubMed: Ganapathy 2019	-	-	Germline	-	-	-	Johan den Dunnen
-/., -?/-?	2	19	c.2550C>G	p.(=), p.=	ACMG	benign, likely benign	g.129609004C>G	g.129287859C>G	C2599G	LAMA2_000098	-	PubMed: Oliveira 2018, Journal: Oliveira 2018, PubMed: Pegoraro 1998	-	-	Germline, SUMMARY record	-	-	-	Johan den Dunnen, Jorge Oliveira
+/+, +/.	6	19	c.2556del	p.(Phe852Leufs*36)	ACMG	pathogenic (recessive)	g.129609010del	g.129287865del	2556delT	LAMA2_000247	-	PubMed: Geranmayeh 2010, PubMed: O'Grady 2016, PubMed: Oliveira 2018, Journal: Oliveira 2018	-	-	Germline, SUMMARY record	yes	-	-	Johan den Dunnen, Tom Winder, Jorge Oliveira, Sandra Cooper
+/+, +/.	3	19	c.2565del	p.(Ser856Leufs*32), p.(Ser856LeufsTer32)	ACMG	pathogenic (recessive)	g.129609019del	g.129287874del	c.2565delC	LAMA2_000455	probable duplicate in Tan 2021	PubMed: Ge 2019, PubMed: Tan 2021, possibly PubMed: Ge 2018, PubMed: Xiong 2014, 1 more item	-	-	Germline, SUMMARY record	-	-	-	Johan den Dunnen, Jorge Oliveira
-/., -?/-?	2	19	c.2576G>T	p.(Gly859Val), p.Gly859Val	ACMG	benign, likely benign	g.129609030G>T	g.129287885G>T	2625G>T ex18	LAMA2_000116	-	PubMed: Oliveira 2018, Journal: Oliveira 2018, PubMed: Tezak 2003	-	-	Germline, SUMMARY record	-	0.03	-	Johan den Dunnen, Jorge Oliveira
+/+, +/., +?/., ?/.	5	19	c.2584T>C	p.(Cys862Arg), p.Cys862Arg	ACMG	likely pathogenic, pathogenic (recessive), VUS	g.129609038T>C	g.129287893T>C	2633T>C	LAMA2_000022	not in 100 normal chromosomes	Subm. FMuntoni, PubMed: Gonzalez-Quereda 2020, PubMed: Oliveira 2018, Journal: Oliveira 2018, 1 more item	-	-	Germline, SUMMARY record	-	-	-	Johan den Dunnen, Jorge Oliveira
-/., -?/-?	2	19	c.2631C>G	p.(=), p.=	ACMG	benign, likely benign	g.129609085C>G	g.129287940C>G	C2680G	LAMA2_000099	-	PubMed: Oliveira 2018, Journal: Oliveira 2018, PubMed: Pegoraro 1998	-	-	Germline, SUMMARY record	-	-	-	Johan den Dunnen, Jorge Oliveira
-?/., ?/?	2	19	c.2637T>C	p.(=), p.(Cys879=)	ACMG	likely benign, VUS	g.129609091T>C	g.129287946T>C	LAMA2(NM_000426.3):c.2637T>C (p.C879=)	LAMA2_000507	VKGL data sharing initiative Nederland	PubMed: Oliveira 2018, Journal: Oliveira 2018	-	-	CLASSIFICATION record, SUMMARY record	-	-	-	Jorge Oliveira, VKGL-NL_Rotterdam
?/?	1	19	c.2670A>C	p.(Lys890Asn)	ACMG	VUS	g.129609124A>C	g.129287979A>C	-	LAMA2_000508	-	PubMed: Oliveira 2018, Journal: Oliveira 2018	-	-	SUMMARY record	-	-	-	Jorge Oliveira
+?/.	1	19	c.2718del	p.(Phe906Leufs*169)	ACMG	pathogenic	g.129609172del	g.129288027del	2718delT	LAMA2_000755	-	-	-	-	Germline	?	-	-	Ponghatai Damrongphol
?/.	1	19	c.2735C>T	p.(Ala912Val)	-	VUS	g.129609189C>T	g.129288044C>T	LAMA2(NM_000426.3):c.2735C>T (p.A912V)	LAMA2_000584	VKGL data sharing initiative Nederland	-	-	-	CLASSIFICATION record	-	-	-	VKGL-NL_Rotterdam
-/., ?/?	2	19	c.2736G>A	p.(=)	ACMG	benign, VUS	g.129609190G>A	g.129288045G>A	-	LAMA2_000493	-	PubMed: Oliveira 2018, Journal: Oliveira 2018	-	-	Germline, SUMMARY record	?	-	-	Jorge Oliveira, Andreas Laner
?/.	2	19	c.2744G>A	p.(Cys915Tyr)	-	VUS	g.129609198G>A	-	LAMA2(NM_000426.3):c.2744G>A (p.C915Y, p.(Cys915Tyr))	LAMA2_000705	VKGL data sharing initiative Nederland	-	-	-	CLASSIFICATION record	-	-	-	VKGL-NL_Leiden, VKGL-NL_Rotterdam
+/., +?/+?, ?/.	3	19i	c.2749+1G>A	p.?	ACMG	likely pathogenic (recessive), pathogenic (recessive), VUS	g.129609204G>A	g.129288059G>A	-	LAMA2_000186	-	PubMed: Beytía 2013, PubMed: Oliveira 2018, Journal: Oliveira 2018, PubMed: Rajakulendran 2011	-	-	Germline, SUMMARY record	-	-	-	Jorge Oliveira, Patricio Brand
+/.	1	19i	c.2749+1G>C	p.?	ACMG	pathogenic (recessive)	g.129609204G>C	g.129288059G>C	-	LAMA2_000735	-	PubMed: Chakravorty 2020	-	-	Germline	-	-	-	Johan den Dunnen
+?/.	2	19i	c.2749+2dup	p.?	ACMG	likely pathogenic, likely pathogenic (recessive)	g.129609205dup	g.129288060dup	c.2749+2_2749+3insT	LAMA2_000690	combination of variants not reported	PubMed: Ge 2019, PubMed: Tan 2021, PubMed: Topf 2020	-	-	Germline, Germline/De novo (untested)	-	1/1001 cases	-	Johan den Dunnen
+?/.	1	19	c.2749+4_2749+15del	p.?	-	likely pathogenic	g.129609207_129609218del	g.129288062_129288073del	-	LAMA2_000716	no variant 2nd chromosome	PubMed: Ganapathy 2019	-	-	Germline	-	-	-	Johan den Dunnen
-/-, -/.	2	19i	c.2749+34T>C	p.(=)	ACMG	benign	g.129609237T>C	g.129288092T>C	-	LAMA2_000329	-	from website {DBsub-Emory}, PubMed: Oliveira 2018, Journal: Oliveira 2018	-	-	Germline, SUMMARY record	-	-	-	Madhuri Hegde, Jorge Oliveira
+/+, +/.	2	19i	c.2750-1G>A	p.?	ACMG	pathogenic (recessive)	g.129612758G>A	g.129291613G>A	2791-1G>A	LAMA2_000023	unknown variant 2nd chromosome	PubMed: Allamand 2002, PubMed: Oliveira 2018, Journal: Oliveira 2018	-	-	Germline, SUMMARY record	-	-	-	Johan den Dunnen, Jorge Oliveira
+/.	1	19i_20i	c.(2749+1_2750-1)_(2856+1_2857-1)del	p.?	ACMG	pathogenic (recessive)	g.(129609204_129612758)_(129612866_129618829)del	-	del ex20	LAMA2_000793	-	PubMed: Ge 2019, PubMed: Tan 2021, possibly PubMed: Ge 2018	-	-	Germline	-	-	-	Johan den Dunnen
?/.	2	20	c.2755C>T	p.(Arg919Cys)	-	VUS	g.129612764C>T	g.129291619C>T	LAMA2(NM_000426.3):c.2755C>T (p.R919C, p.(Arg919Cys))	LAMA2_000632	VKGL data sharing initiative Nederland	-	-	-	CLASSIFICATION record	-	-	-	VKGL-NL_Leiden, VKGL-NL_Rotterdam
-/., -?/-?	5	20	c.2756G>T	p.(Arg919Leu), p.Arg919Leu	ACMG	benign, likely benign	g.129612765G>T	g.129291620G>T	2805G>T ex19, LAMA2(NM_000426.3):c.2756G>T (p.(Arg919Leu))	LAMA2_000088	VKGL data sharing initiative Nederland	from website {DBsub-Emory}, Panicker 1999, Human Mutation MPR43, PubMed: Tezak 2003, 1 more item	-	-	CLASSIFICATION record, Germline, SUMMARY record	-	0.02, 2/214	-	Johan den Dunnen, Madhuri Hegde, Jorge Oliveira, VKGL-NL_Leiden
-?/., ?/?	2	20	c.2767G>A	p.(Gly923Ser)	ACMG	likely benign, VUS	g.129612776G>A	g.129291631G>A	LAMA2(NM_000426.3):c.2767G>A (p.G923S)	LAMA2_000509	VKGL data sharing initiative Nederland	PubMed: Oliveira 2018, Journal: Oliveira 2018	-	-	CLASSIFICATION record, SUMMARY record	-	-	-	Jorge Oliveira, VKGL-NL_Rotterdam
?/., ?/?	2	20	c.2770G>T	p.(Gly924Cys)	ACMG	VUS	g.129612779G>T	g.129291634G>T	LAMA2(NM_000426.3):c.2770G>T (p.(Gly924Cys))	LAMA2_000510	VKGL data sharing initiative Nederland	PubMed: Oliveira 2018, Journal: Oliveira 2018	-	-	CLASSIFICATION record, SUMMARY record	-	-	-	Jorge Oliveira, VKGL-NL_Leiden
-/-, -/.	13	20	c.2799A>G	p.(=), p.(Gln933=), p.=	ACMG	benign	g.129612808A>G	g.129291663A>G	2848A>G, A2848G ex19, LAMA2(NM_000426.4):c.2799A>G (p.Q933=)	LAMA2_000024	DNA analyzed by exon sequencing at Prevention Genetics, unknown variant 2nd chromosome, 1 more item	from website {DBsub-Emory}, PubMed: Guicheney 1998, PubMed: Oliveira 2018, Journal: Oliveira 2018, 1 more item	-	-	CLASSIFICATION record, Germline, SUMMARY record	-	0.25, 48/200	-	Johan den Dunnen, Madhuri Hegde, Jeffrey Miller, Jorge Oliveira, VKGL-NL_Groningen, VKGL-NL_Nijmegen, VKGL-NL_AMC
+/.	1	20i_55i	c.(2749+1_2839)_(7749+1_7750-1)dup	p.Ala2584fs	-	pathogenic (recessive)	g.(129609204_129612848)_(129803512_129807618)dup	-	dup ex21-55	LAMA2_000569	190.6 kb intragenic duplication	PubMed: Giugliano 2018	-	-	Germline	-	-	-	Teresa Giugliano
+/.	2	20	c.2844T>A	p.(Cys948Ter)	ACMG	pathogenic (recessive)	g.129612853T>A	g.129291708T>A	2844T>C (C948*)	LAMA2_000794	combination of variants not reported	PubMed: Ge 2019, PubMed: Ge 2019, PubMed: Tan 2021	-	-	Germline	-	-	-	Johan den Dunnen
-/., ?/?	2	20i	c.2857-48C>G	p.(?)	ACMG	benign, VUS	g.129618782C>G	g.129297637C>G	-	LAMA2_000185	-	PubMed: Oliveira 2018, Journal: Oliveira 2018	-	-	Germline, SUMMARY record	-	-	-	Tom Winder, Jorge Oliveira
-/., -?/-?, -?/.	4	20i	c.2857-39T>C	p.(=)	ACMG	benign, likely benign	g.129618791T>C	g.129297646T>C	-	LAMA2_000330	1 homozygous; Clinindb (India), 50 heterozygous; Clinindb (India)	from website {DBsub-Emory}, PubMed: Narang 2020, Journal: Narang 2020, 1 more item	-	rs117096733	Germline, SUMMARY record	-	1/2795 individuals, 50/2795 individuals	-	Madhuri Hegde, Jorge Oliveira, Mohammed Faruq
?/?	1	20i	c.2857-13C>T	p.(=)	ACMG	VUS	g.129618817C>T	g.129297672C>T	-	LAMA2_000511	-	PubMed: Oliveira 2018, Journal: Oliveira 2018	-	-	SUMMARY record	-	-	-	Jorge Oliveira
-?/., ?/?	2	21	c.2874A>G	p.(=), p.(Leu958=)	ACMG	likely benign, VUS	g.129618847A>G	g.129297702A>G	-	LAMA2_000549	VKGL data sharing initiative Nederland	PubMed: Oliveira 2018, Journal: Oliveira 2018	-	-	CLASSIFICATION record, SUMMARY record	-	-	-	Jorge Oliveira, VKGL-NL_Nijmegen
+/+, +/.	2	21	c.2875C>T	p.(Gln959*), p.(Pro959Ser)	ACMG	pathogenic (recessive)	g.129618848C>T	g.129297703C>T	-	LAMA2_000374	-	PubMed: Oliveira 2018, Journal: Oliveira 2018	-	-	Germline, SUMMARY record	-	-	-	Tom Winder, Jorge Oliveira
-?/., ?/?	2	21	c.2877A>G	p.(=), p.(Gln959=)	ACMG	likely benign, VUS	g.129618850A>G	g.129297705A>G	LAMA2(NM_000426.3):c.2877A>G (p.Q959=)	LAMA2_000512	VKGL data sharing initiative Nederland	PubMed: Oliveira 2018, Journal: Oliveira 2018	-	-	CLASSIFICATION record, SUMMARY record	-	-	-	Jorge Oliveira, VKGL-NL_Rotterdam
-?/.	1	21	c.2881G>A	p.(Ala961Thr)	-	likely benign	g.129618854G>A	-	LAMA2(NM_000426.3):c.2881G>A (p.(Ala961Thr))	LAMA2_000760	VKGL data sharing initiative Nederland	-	-	-	CLASSIFICATION record	-	-	-	VKGL-NL_Leiden
+/+, +/., +?/.	8	21	c.2901C>A	p.(Cys967*)	ACMG	likely pathogenic (recessive), pathogenic, pathogenic (recessive)	g.129618874C>A	g.129297729C>A	2950C>A ex20	LAMA2_000025	unknown variant 2nd chromosome, {CV:SCV000035632.1}{CV:SCV000054524.1}	PubMed: Di Blasi 2005, OMIM:var0013, PubMed: Di Blasi 2005, PubMed: Vigliano 2009, OMIM:var0013, 2 more items	-	rs121913577	Germline, SUMMARY record	?	-	-	Johan den Dunnen, Tom Winder, Jorge Oliveira, Andreas Laner
+/+, +/.	3	21	c.2907C>A	p.(Cys969*)	ACMG	pathogenic (recessive)	g.129618880C>A	g.129297735C>A	-	LAMA2_000289	not in 100 control chromosomes	PubMed: Oliveira 2018, Journal: Oliveira 2018, PubMed: Yuan 2008	-	-	Germline, SUMMARY record	-	-	ApoI+	Rosário dos Santos, Jorge Oliveira
?/.	1	21	c.2916T>G	p.(Phe972Leu)	-	VUS	g.129618889T>G	g.129297744T>G	-	LAMA2_000717	-	-	ClinVar-RCV000654716.1	rs763840955	Germline	-	-	-	LOVD
?/.	1	21	c.2927C>T	p.(Ser976Leu)	-	VUS	g.129618900C>T	-	LAMA2(NM_000426.3):c.2927C>T (p.S976L)	LAMA2_000745	VKGL data sharing initiative Nederland	-	-	-	CLASSIFICATION record	-	-	-	VKGL-NL_Rotterdam
+/+, +/.	3	21	c.2945dup	p.(Ser982Argfs*16)	ACMG	pathogenic (recessive)	g.129618918dup	g.129297773dup	c.2945insG	LAMA2_000428	-	PubMed: Liang 2017, PubMed: Oliveira 2018, Journal: Oliveira 2018	-	-	Germline, SUMMARY record	-	-	-	Jorge Oliveira
+/+, +/.	2	21	c.2954G>A	p.(Cys985Tyr)	ACMG	pathogenic (recessive)	g.129618927G>A	g.129297782G>A	3003G>A	LAMA2_000026	unknown variant 2nd chromosome	PubMed: Allamand 2002, PubMed: Oliveira 2018, Journal: Oliveira 2018	-	-	Germline, SUMMARY record	-	-	-	Johan den Dunnen, Jorge Oliveira
+/+, +/.	3	21	c.2958G>A	p.(Trp986*), p.(Trp986Ter)	ACMG	pathogenic (recessive)	g.129618931G>A	g.129297786G>A	-	LAMA2_000472	probable duplicate in Tan 2021	PubMed: Ge 2019, PubMed: Tan 2021, PubMed: Oliveira 2018, Journal: Oliveira 2018, PubMed: Xiong 2014	-	-	Germline, SUMMARY record	-	-	-	Johan den Dunnen, Jorge Oliveira
+/+, +/.	3	21	c.2959dup	p.(Cys987Leufs*11), p.(Cys987LeufsTer11)	ACMG	pathogenic (recessive)	g.129618932dup	g.129297787dup	c.2959_-2960insT	LAMA2_000457	probable duplicate in Tan 2021	PubMed: Ge 2019, PubMed: Tan 2021, PubMed: Oliveira 2018, Journal: Oliveira 2018, PubMed: Xiong 2014	-	-	Germline, SUMMARY record	-	-	-	Johan den Dunnen, Jorge Oliveira
?/.	1	21	c.2961C>G	p.(Cys987Trp)	-	VUS	g.129618934C>G	g.129297789C>G	-	LAMA2_000718	-	PubMed: Ganapathy 2019	-	-	Germline	-	-	-	Johan den Dunnen
+/+, +/.	6	21	c.2962C>T	p.(Gln988*)	ACMG	pathogenic (recessive)	g.129618935C>T	g.129297790C>T	3011C>T ex20	LAMA2_000027	-	PubMed: Bruels 2022, PubMed: Guicheney 1998, PubMed: Løkken 2015, 1 more item	-	-	Germline, SUMMARY record	-	-	NlaIV-	Johan den Dunnen, Tom Winder, Jorge Oliveira
+/+, +/.	3	21	c.2986T>C	p.(Cys996Arg)	ACMG	pathogenic (recessive)	g.129618959T>C	g.129297814T>C	3035T>C	LAMA2_000028	not in 332 control chromosomes (224 France, 108 Turkey)	{PMID:Nissinen 1996::08651294}, PubMed: Guicheney 1997, PubMed: Oliveira 2018, Journal: Oliveira 2018	-	-	Germline, SUMMARY record	-	-	MaeII+	Johan den Dunnen, Jorge Oliveira
?/.	1	21	c.2993G>T	p.(Arg998Leu)	-	VUS	g.129618966G>T	g.129297821G>T	LAMA2(NM_000426.3):c.2993G>T (p.(Arg998Leu))	LAMA2_000586	VKGL data sharing initiative Nederland	-	-	-	CLASSIFICATION record	-	-	-	VKGL-NL_Leiden
-?/.	1	21	c.3000C>G	p.(Ala1000=)	-	likely benign	g.129618973C>G	g.129297828C>G	LAMA2(NM_000426.3):c.3000C>G (p.A1000=)	LAMA2_000666	VKGL data sharing initiative Nederland	-	-	-	CLASSIFICATION record	-	-	-	VKGL-NL_Rotterdam
+/.	1	21	c.3002dup	p.(His1001GlnfsTer15)	ACMG	pathogenic (recessive)	g.129618975dup	g.129297830dup	c.3001_3002insA	LAMA2_000795	-	PubMed: Ge 2019, PubMed: Tan 2021	-	-	Germline	-	-	-	Johan den Dunnen
-/-, -/.	3	21i	c.3037+49G>A	p.(=)	ACMG	benign	g.129619059G>A	g.129297914G>A	-	LAMA2_000218	DNA analyzed by exon sequencing at Prevention Genetics	from website {DBsub-Emory}, PubMed: Oliveira 2018, Journal: Oliveira 2018	-	-	Germline, SUMMARY record	-	-	-	Madhuri Hegde, Jeffrey Miller, Jorge Oliveira
-/-, -/.	2	21i	c.3037+140G>A	p.(=)	ACMG	benign	g.129619150G>A	g.129298005G>A	-	LAMA2_000160	-	PubMed: Oliveira 2018, Journal: Oliveira 2018	-	rs1027200	Germline, SUMMARY record	-	0.28	-	Rosário dos Santos, Jorge Oliveira
-/-, -/.	2	21i	c.3038-295A>G	p.(=)	ACMG	benign	g.129621586A>G	g.129300441A>G	-	LAMA2_000161	-	PubMed: Oliveira 2008, PubMed: Oliveira 2018, Journal: Oliveira 2018	-	rs2326798	Germline, SUMMARY record	-	30/50	-	Rosário dos Santos, Jorge Oliveira
-/-, -/.	3	21i	c.3038-156A>G	p.(=)	ACMG	benign	g.129621725A>G	g.129300580A>G	-	LAMA2_000162	-	PubMed: Oliveira 2008, PubMed: Oliveira 2018, Journal: Oliveira 2018	-	rs3798666	Germline, SUMMARY record	-	1950-03-01	-	Rosário dos Santos, Jorge Oliveira, Andreas Laner
?/.	2	21i	c.3038-7G>A	p.?	ACMG	VUS	g.129621874G>A	g.129300729G>A	-	LAMA2_000796	-	PubMed: Ge 2019, PubMed: Tan 2021, PubMed: Ge 2019, PubMed: Tan 2021, possibly PubMed: Ge 2018	-	-	Germline	-	-	-	Johan den Dunnen
-/., -?/-?	2	22	c.3039T>G	p.(=), p.=	ACMG	benign, likely benign	g.129621882T>G	g.129300737T>G	T3088G	LAMA2_000100	-	PubMed: Oliveira 2018, Journal: Oliveira 2018, PubMed: Pegoraro 1998	-	-	Germline, SUMMARY record	-	-	-	Johan den Dunnen, Jorge Oliveira
+/+, +/.	25	22	c.3085C>T	p.(Arg1029*)	ACMG	pathogenic (recessive)	g.129621928C>T	g.129300783C>T	3134C>T	LAMA2_000029	unknown variant 2nd chromosome	PubMed: Allamand 2002, PubMed: Geranmayeh 2010, PubMed: Oliveira 2008, 1 more item	-	-	Germline, SUMMARY record	-	-	-	Johan den Dunnen, Rosário dos Santos, Tom Winder, Jorge Oliveira
+/+, +/., +?/.	3	22	c.3096C>A	p.(Cys1032*), p.(Cys1032Ter)	ACMG	likely pathogenic (recessive), pathogenic (recessive)	g.129621939C>A	g.129300794C>A	-	LAMA2_000453	probable duplicate in Tan 2021	PubMed: Ge 2019, PubMed: Tan 2021, PubMed: Oliveira 2018, Journal: Oliveira 2018, PubMed: Xiong 2014	-	-	Germline, SUMMARY record	-	-	-	Johan den Dunnen, Jorge Oliveira
-/., -?/-?	4	22	c.3099T>A	p.(=), p.=	ACMG	benign, likely benign	g.129621942T>A	g.129300797T>A	A3099T, A3148T ex21	LAMA2_000101	-	PubMed: Oliveira 2018, Journal: Oliveira 2018, PubMed: Pegoraro 1996, PubMed: Tezak 2003	-	-	Germline, SUMMARY record	-	0.32	-	Johan den Dunnen, Jorge Oliveira
+/+, +/.	3	22	c.3122del	p.(Cys1041Phefs*34)	ACMG	pathogenic (recessive)	g.129621965del	g.129300820del	3171delG ex21	LAMA2_000030	-	PubMed: Guicheney 1998, PubMed: Oliveira 2018, Journal: Oliveira 2018	-	-	Germline, SUMMARY record	-	-	-	Johan den Dunnen, Jorge Oliveira
-/., -?/-?	2	22	c.3135A>G	p.(=)	ACMG	benign, likely benign	g.129621978A>G	g.129300833A>G	A1045A	LAMA2_000163	-	PubMed: Oliveira 2008, PubMed: Oliveira 2018, Journal: Oliveira 2018	-	-	Germline, SUMMARY record	-	1950-05-01	-	Rosário dos Santos, Jorge Oliveira
-?/., ?/?	3	22	c.3144C>T	p.(=), p.(Thr1048=)	ACMG	likely benign, VUS	g.129621987C>T	g.129300842C>T	LAMA2(NM_000426.3):c.3144C>T (p.T1048=)	LAMA2_000513	VKGL data sharing initiative Nederland	PubMed: Oliveira 2018, Journal: Oliveira 2018	-	-	CLASSIFICATION record, SUMMARY record	-	-	-	Jorge Oliveira, VKGL-NL_Rotterdam, VKGL-NL_Nijmegen
+/.	1	22	c.3149del	p.(Gly1050AlafsTer25)	ACMG	pathogenic (recessive)	g.129621992del	g.129300847del	-	LAMA2_000797	-	PubMed: Tan 2021, possibly PubMed: Ge 2018	-	-	Germline	-	-	-	Johan den Dunnen
-?/.	1	22	c.3153C>T	p.(His1051=)	-	likely benign	g.129621996C>T	g.129300851C>T	LAMA2(NM_000426.3):c.3153C>T (p.H1051=)	LAMA2_000633	VKGL data sharing initiative Nederland	-	-	-	CLASSIFICATION record	-	-	-	VKGL-NL_Rotterdam
+/., +?/+?, ?/.	4	22	c.3154A>G	p.(Ser1052Gly), p.(Ser1052Gly)^p.?	ACMG	likely pathogenic (recessive), pathogenic (recessive), VUS	g.129621997A>G	g.129300852A>G	-	LAMA2_000303	-	CA Valencia ASHG 2010 A1982, from website {DBsub-Emory}, PubMed: Oliveira 2018, Journal: Oliveira 2018, 1 more item	-	-	Germline, SUMMARY record	?	-	-	Johan den Dunnen, Madhuri Hegde, Jorge Oliveira
-?/.	1	22	c.3163A>G	p.(Thr1055Ala)	-	likely benign	g.129622006A>G	g.129300861A>G	-	LAMA2_000634	VKGL data sharing initiative Nederland	-	-	-	CLASSIFICATION record	-	-	-	VKGL-NL_Nijmegen
?/.	1	22	c.3174G>A	p.?	-	VUS	g.129622017G>A	g.129300872G>A	-	LAMA2_000719	-	-	-	-	Germline	-	-	-	LOVD
-/-, -?/.	3	22i	c.3174+22_3174+23insAT	p.(=)	ACMG	benign, likely benign	g.129622039_129622040insAT	g.129300894_129300895insAT	c.3174+23insAT	LAMA2_000199	-	PubMed: Oliveira 2018, Journal: Oliveira 2018	-	-	Germline, SUMMARY record	-	1	-	Olfa Siala, Jorge Oliveira
-/-, -/.	5	22i	c.3174+38A>G	p.(=)	ACMG	benign	g.129622055A>G	g.129300910A>G	-	LAMA2_000164	-	from website {DBsub-Emory}, PubMed: Oliveira 2008, PubMed: Oliveira 2018, Journal: Oliveira 2018	-	rs902373	Germline, SUMMARY record	-	0.27	-	Rosário dos Santos, Madhuri Hegde, Jorge Oliveira, Andreas Laner
-/-, -/.	2	22i	c.3174+240A>G	p.(=)	ACMG	benign	g.129622257A>G	g.129301112A>G	-	LAMA2_000385	-	PubMed: Oliveira 2018, Journal: Oliveira 2018	-	rs3798664	Germline, SUMMARY record	-	-	-	Jorge Oliveira, Andreas Laner
-/-, -/., -?/., ?/.	9	22i	c.3175-32_3175-31del	p.(=)	ACMG	benign, likely benign, VUS	g.129633974_129633975del	g.129312829_129312830del	3175-32_3175-31delGT, 3175-32_3175-33delTG	LAMA2_000188	-	from website {DBsub-Emory}, PubMed: Oliveira 2008, PubMed: Oliveira 2018, Journal: Oliveira 2018	-	-	Germline, SUMMARY record	-	1950-12-01	-	Rosário dos Santos, Madhuri Hegde, Tom Winder, Jeffrey Miller, Jorge Oliveira
?/.	1	22i	c.3175-22G>A	p.(=)	-	VUS	g.129633984G>A	-	-	LAMA2_000682	VKGL data sharing initiative Nederland	-	-	-	CLASSIFICATION record	-	-	-	VKGL-NL_Nijmegen
+/+, +/.	2	22i_56i	c.(3174+1_3175-1)_(7898+1_7899-1)del	p.(fs*?), p.?	ACMG	pathogenic (recessive)	g.(129622018_129634005)_(129807768_129813045)del	-	del>3264-7894	LAMA2_000108	-	PubMed: Oliveira 2018, Journal: Oliveira 2018, PubMed: Pegoraro 1996, PubMed: Pegoraro 1998	-	-	Germline, SUMMARY record	-	-	-	Johan den Dunnen, Jorge Oliveira
+/+, +/.	4	23	c.3215del	p.(Cys1072Serfs*3), p.Cys1072Serfs*3	ACMG	pathogenic (recessive)	g.129634046del	g.129312901del	del3264	LAMA2_000109	-	from website {DBsub-Emory}, PubMed: Oliveira 2018, Journal: Oliveira 2018, 1 more item	-	-	Germline, SUMMARY record	-	-	-	Johan den Dunnen, Madhuri Hegde, Tom Winder, Jorge Oliveira
-?/.	1	23	c.3217A>G	p.(Asn1073Asp)	-	likely benign	g.129634048A>G	g.129312903A>G	LAMA2(NM_000426.3):c.3217A>G (p.N1073D)	LAMA2_000587	VKGL data sharing initiative Nederland	-	-	-	CLASSIFICATION record	-	-	-	VKGL-NL_Rotterdam
-?/.	1	23	c.3231C>G	p.(Gly1077=)	-	likely benign	g.129634062C>G	g.129312917C>G	LAMA2(NM_000426.3):c.3231C>G (p.(Gly1077=))	LAMA2_000588	VKGL data sharing initiative Nederland	-	-	-	CLASSIFICATION record	-	-	-	VKGL-NL_Leiden
+?/.	1	23	c.3235T>C	p.(Cys1079Arg)	-	likely pathogenic	g.129634066T>C	g.129312921T>C	-	LAMA2_000691	combination of variants not reported	PubMed: Topf 2020	-	-	Germline	-	2/1001 cases	-	Johan den Dunnen
+/+, +/., +?/.	3	23	c.3235T>G	p.(Cys1079Gly)	ACMG	likely pathogenic (recessive), pathogenic (recessive)	g.129634066T>G	g.129312921T>G	-	LAMA2_000398	-	PubMed: Oliveira 2018, Journal: Oliveira 2018	-	-	Germline, SUMMARY record	-	-	-	Jorge Oliveira
+/., +?/+?	2	23	c.3237C>A	p.(Cys1079*)	ACMG	likely pathogenic (recessive), pathogenic (recessive)	g.129634068C>A	g.129312923C>A	-	LAMA2_000331	-	from website {DBsub-Emory}, PubMed: Oliveira 2018, Journal: Oliveira 2018	-	-	Germline, SUMMARY record	-	-	-	Madhuri Hegde, Jorge Oliveira
?/.	2	23	c.3244C>T	p.(His1082Tyr)	-	VUS	g.129634075C>T	g.129312930C>T	-	LAMA2_000589	VKGL data sharing initiative Nederland	-	-	-	CLASSIFICATION record, Germline	-	-	-	Andreas Laner, VKGL-NL_Nijmegen
+/.	1	23	c.3279C>A	p.(Cys1093Ter)	ACMG	pathogenic (recessive)	g.129634110C>A	g.129312965C>A	-	LAMA2_000798	-	PubMed: Tan 2021	-	-	Germline	-	-	-	Johan den Dunnen
+/+, +/., +?/.	5	23	c.3283C>T	p.(Arg1095*), p.(Arg1095Ter)	ACMG	likely pathogenic, pathogenic (recessive)	g.129634114C>T	g.129312969C>T	-	LAMA2_000464	ACMG PVS1 PM2 PP5, combination of variants not reported, probable duplicate in Tan 2021	PubMed: Cavdarli 2022, PubMed: Ge 2019, PubMed: Tan 2021, PubMed: Topf 2020, PubMed: Xiong 2014, 1 more item	-	rs376088608	Germline, SUMMARY record	-	1/1001 cases	-	Johan den Dunnen, Jorge Oliveira
+/+, +/.	2	23	c.3294del	p.(Trp1098*)	ACMG	pathogenic (recessive)	g.129634125del	g.129312980del	-	LAMA2_000248	-	PubMed: Geranmayeh 2010, PubMed: Oliveira 2018, Journal: Oliveira 2018	-	-	Germline, SUMMARY record	-	-	-	Johan den Dunnen, Jorge Oliveira
+/.	1	23	c.3294G>A	p.(Trp1098Ter)	ACMG	pathogenic (recessive)	g.129634125G>A	g.129312980G>A	-	LAMA2_000799	-	PubMed: Ge 2019, PubMed: Tan 2021, possibly PubMed: Ge 2018	-	-	Germline	-	-	-	Johan den Dunnen
-?/.	1	23	c.3296A>G	p.(Asn1099Ser)	-	likely benign	g.129634127A>G	g.129312982A>G	LAMA2(NM_000426.3):c.3296A>G (p.(Asn1099Ser))	LAMA2_000590	VKGL data sharing initiative Nederland	-	-	-	CLASSIFICATION record	-	-	-	VKGL-NL_Leiden
+/.	1	23	c.3318_3319del	p.(Cys1106Ter)	ACMG	pathogenic (recessive)	g.129634149_129634150del	g.129313004_129313005del	-	LAMA2_000800	-	PubMed: Tan 2021	-	-	Germline	-	-	-	Johan den Dunnen
+?/+?, +?/.	2	23	c.3338_3345dup	p.(Thr1116Glnfs*26)	ACMG	likely pathogenic (recessive)	g.129634169_129634176dup	g.129313024_129313031dup	-	LAMA2_000224	-	PubMed: Oliveira 2018, Journal: Oliveira 2018	-	-	Germline, SUMMARY record	-	-	-	Tom Winder, Jorge Oliveira
?/.	1	23	c.3350C>T	p.(Thr1117Ile)	-	VUS	g.129634181C>T	g.129313036C>T	-	LAMA2_000635	VKGL data sharing initiative Nederland	-	-	-	CLASSIFICATION record	-	-	-	VKGL-NL_Nijmegen
+/.	1	23	c.3372del	p.(Lys1124Asnfs*15)	-	pathogenic (recessive)	g.129634203del	g.129313058del	3367delA	LAMA2_000837	authors established PBMC-derived induced pluripotent stem cell (NJUCMi001-A)	PubMed: Rui 2022	-	-	Germline	-	-	-	Johan den Dunnen
+/., +?/+?	2	23	c.3372dup	p.(Cys1125Metfs*4)	ACMG	likely pathogenic (recessive), pathogenic (recessive)	g.129634203dup	g.129313058dup	-	LAMA2_000483	-	PubMed: Oliveira 2018, Journal: Oliveira 2018	-	-	Germline, SUMMARY record	-	-	-	Jorge Oliveira
+/.	1	23	c.3388_3409dup	p.(Lys1137Thrfs*8)	-	pathogenic	g.129634219_129634240dup	g.129313074_129313095dup	3388_4409dup (Gln1130*1)	LAMA2_000418	variant description uncertain	PubMed: Beytía 2013	-	-	Germline	-	-	-	Jorge Oliveira
-/-, -/.	8	23i	c.3411+13G>A	p.(=)	ACMG	benign	g.129634255G>A	g.129313110G>A	LAMA2(NM_000426.4):c.3411+13G>A	LAMA2_000165	VKGL data sharing initiative Nederland	from website {DBsub-Emory}, PubMed: Oliveira 2018, Journal: Oliveira 2018	-	rs3798663	CLASSIFICATION record, Germline, SUMMARY record	-	0.11	-	Rosário dos Santos, Madhuri Hegde, Jeffrey Miller, Jorge Oliveira, Andreas Laner, VKGL-NL_Groningen, VKGL-NL_Nijmegen, VKGL-NL_AMC
+?/.	1	23i	c.3412-2A>C	p.?	-	likely pathogenic	g.129635798A>C	g.129314653A>C	-	LAMA2_000692	combination of variants not reported	PubMed: Topf 2020	-	-	Germline	-	2/1001 cases	-	Johan den Dunnen
-/-, -/., -?/., ?/.	26	24	c.3412G>A	p.(Val1138Met), p.Val1138Met	ACMG	benign, likely benign, VUS	g.129635800G>A	g.129314655G>A	3461G>A ex23, 1 more item	LAMA2_000064	VKGL data sharing initiative Nederland	from website {DBsub-Emory}, PubMed: Bell 2011, PubMed: Oliveira 2008, PubMed: Tezak 2003, 2 more items	-	rs2306942	CLASSIFICATION record, Germline, SUMMARY record	-	0.06	-	Gerard C.P. Schaafsma, Johan den Dunnen, Rosário dos Santos, Madhuri Hegde, Jorge Oliveira, Andreas Laner, VKGL-NL_Groningen, VKGL-NL_Utrecht, VKGL-NL_Nijmegen, VKGL-NL_AMC
?/.	1	24	c.3466G>A	p.Asp1156Asn	ACMG	VUS	g.129635854G>A	g.129314709G>A	-	LAMA2_000575	-	-	-	rs754256231	Germline	-	-	-	Andreas Laner
?/.	1	24	c.3466G>T	p.(Asp1156Tyr)	-	VUS	g.129635854G>T	-	LAMA2(NM_000426.3):c.3466G>T (p.D1156Y)	LAMA2_000746	VKGL data sharing initiative Nederland	-	-	-	CLASSIFICATION record	-	-	-	VKGL-NL_Rotterdam
+/., +?/+?	2	24	c.3472A>T	p.(Lys1158*)	ACMG	likely pathogenic (recessive), pathogenic (recessive)	g.129635860A>T	g.129314715A>T	-	LAMA2_000181	-	PubMed: Oliveira 2018, Journal: Oliveira 2018	-	-	Germline, SUMMARY record	-	-	-	Tom Winder, Jorge Oliveira
+/+, +/.	2	24	c.3520C>T	p.(Gln1174*)	ACMG	pathogenic (recessive)	g.129635908C>T	g.129314763C>T	-	LAMA2_000405	-	PubMed: Oliveira 2018, Journal: Oliveira 2018	-	-	Germline, SUMMARY record	-	-	-	Jorge Oliveira
?/.	1	24	c.3532G>A	p.(Ala1178Thr)	-	VUS	g.129635920G>A	g.129314775G>A	-	LAMA2_000667	VKGL data sharing initiative Nederland	-	-	-	CLASSIFICATION record	-	-	-	VKGL-NL_Nijmegen
-/-, -/.	2	24i	c.3556-189C>G	p.(=)	ACMG	benign	g.129636432C>G	g.129315287C>G	-	LAMA2_000166	-	PubMed: Oliveira 2008, PubMed: Oliveira 2018, Journal: Oliveira 2018	-	-	Germline, SUMMARY record	-	1950-03-01	-	Rosário dos Santos, Jorge Oliveira
-/-, -?/.	4	24i	c.3556-15T>G	p.(=)	ACMG	benign, likely benign	g.129636606T>G	g.129315461T>G	LAMA2(NM_000426.3):c.3556-15T>G (p.(=))	LAMA2_000489	VKGL data sharing initiative Nederland	PubMed: Oliveira 2018, Journal: Oliveira 2018	-	rs17741922	CLASSIFICATION record, Germline, SUMMARY record	-	gnomAD: MAF 0.007	-	Jorge Oliveira, Andreas Laner, VKGL-NL_Leiden, VKGL-NL_Nijmegen
+/+, +/.	6	24i	c.3556-13T>A	p.(=), p.(Val1186Thrfs*4), p.(Val1186ThtfsTer4), p.Val1186Thrfs*4	ACMG	pathogenic, pathogenic (recessive)	g.129636608T>A	g.129315463T>A	-	LAMA2_000475	probable duplicate in Tan 2021	PubMed: Ge 2019, PubMed: Tan 2021, PubMed: Oliveira 2018, Journal: Oliveira 2018, PubMed: Xiong 2014	-	-	Germline, SUMMARY record	-	-	-	Johan den Dunnen, Jorge Oliveira, Kien Trung Tran
+?/.	1	24i	c.3556-1G>A	p.?	ACMG	likely pathogenic (recessive)	g.129636620G>A	g.129315475G>A	-	LAMA2_000801	-	PubMed: Tan 2021, possibly PubMed: Ge 2018	-	-	Germline	-	-	-	Johan den Dunnen
+/+, +/., +?/.	3	25	c.3560_3569del	p.(Thr1187Metfs*9)	ACMG	likely pathogenic (recessive), pathogenic (recessive)	g.129636625_129636634del	g.129315480_129315489del	-	LAMA2_000307	-	PubMed: Oliveira 2018, Journal: Oliveira 2018	-	-	Germline, SUMMARY record	-	-	-	Tom Winder, Jorge Oliveira
-/., -?/-?	2	25	c.3613A>G	p.(Thr1205Ala)	ACMG	benign, likely benign	g.129636678A>G	g.129315533A>G	-	LAMA2_000332	-	from website {DBsub-Emory}, PubMed: Oliveira 2018, Journal: Oliveira 2018	-	-	Germline, SUMMARY record	-	-	-	Madhuri Hegde, Jorge Oliveira
+/+, +/., ?/.	3	25	c.3623_3645del	p.(Lys1208Argfs*27), p.Lys1208Argfs*27	ACMG	pathogenic (recessive), VUS	g.129636688_129636710del	g.129315543_129315565del	3623_3645delAGGGCATTcTTTTTCAACATCCA, 3672-3694del	LAMA2_000031	del description contains error (c for G)	from website {DBsub-Emory}, PubMed: Oliveira 2018, Journal: Oliveira 2018, PubMed: Pegoraro 1998	-	-	Germline, SUMMARY record	-	-	-	Johan den Dunnen, Madhuri Hegde, Jorge Oliveira
+?/+?	1	25	c.3626del	p.(Gly1209Alafs*15)	ACMG	likely pathogenic (recessive)	g.129636691del	g.129315546del	-	LAMA2_000550	-	PubMed: Oliveira 2018, Journal: Oliveira 2018	-	-	SUMMARY record	-	-	-	Jorge Oliveira
+/+, +/., +?/.	8	25	c.3630del	p.(Ile1210Metfs*14)	ACMG	likely pathogenic (recessive), pathogenic (recessive)	g.129636695del	g.129315550del	3630delT, g.432353_432353delT	LAMA2_000142	-	PubMed: Di Blasi 2005, PubMed: Geranmayeh 2010, PubMed: O'Grady 2016, PubMed: Saat 2021, 1 more item	-	-	Germline, SUMMARY record	yes	-	-	Johan den Dunnen, Tom Winder, Jorge Oliveira, Sandra Cooper, Ibrahim Sahin
+/+, +/.	3	25	c.3651del	p.(Ile1217Metfs*7)	ACMG	pathogenic (recessive)	g.129636716del	g.129315571del	-	LAMA2_000249	-	PubMed: Geranmayeh 2010, PubMed: Oliveira 2018, Journal: Oliveira 2018	-	-	Germline, SUMMARY record	-	-	-	Johan den Dunnen, Jorge Oliveira
?/.	3	25	c.3665A>G	p.(Asp1222Gly)	-	VUS	g.129636730A>G	g.129315585A>G	-	LAMA2_000738	Novel variant (2021)	MDCRC 2021, submitted	-	-	Germline/De novo (untested)	-	-	-	Lakshmi Bremadesam
?/.	1	-	c.3706A>G	p.(Lys1236Glu)	-	VUS	g.129636771A>G	g.129315626A>G	LAMA2(NM_000426.3):c.3706A>G (p.(Lys1236Glu))	LAMA2_000591	VKGL data sharing initiative Nederland	-	-	-	CLASSIFICATION record	-	-	-	VKGL-NL_Leiden
+/+, +/., +?/.	4	25	c.3718C>T	p.(Gln1240*), p.Gln1240*	ACMG	likely pathogenic (recessive), pathogenic (recessive)	g.129636783C>T	g.129315638C>T	3767C>T (Q1241X)	LAMA2_000001	-	PubMed: Helbling-Leclerc, OMIM:var0002, PubMed: Oliveira 2018, Journal: Oliveira 2018	-	-	Germline, SUMMARY record	-	-	-	Johan den Dunnen, Jorge Oliveira, Corinne Metay
-/., -?/-?	2	25	c.3719A>T	p.(Gln1240Leu), p.Gln1240Leu	ACMG	benign, likely benign	g.129636784A>T	g.129315639A>T	3768A>T ex24	LAMA2_000119	-	PubMed: Oliveira 2018, Journal: Oliveira 2018, PubMed: Tezak 2003	-	-	Germline, SUMMARY record	-	0.06	-	Johan den Dunnen, Jorge Oliveira
+/.	1	25	c.3726del	p.(Gly1243GlufsTer4)	ACMG	pathogenic (recessive)	g.129636791del	g.129315646del	c.3725delA	LAMA2_000802	-	PubMed: Ge 2019, PubMed: Tan 2021	-	-	Germline	-	-	-	Johan den Dunnen
+?/+?, +?/.	2	25i	c.3735+2T>A	p.?	ACMG	likely pathogenic (recessive)	g.129636802T>A	g.129315657T>A	-	LAMA2_000311	-	PubMed: Oliveira 2018, Journal: Oliveira 2018	-	-	Germline, SUMMARY record	-	-	-	Tom Winder, Jorge Oliveira
+?/.	1	25i	c.3735+2_3735+8delinsAAAGAAGGA	p.?	ACMG	likely pathogenic (recessive)	g.129636802_129636808delinsAAAGAAGGA	g.129315657_129315663delinsAAAGAAGGA	-	LAMA2_000803	-	PubMed: Tan 2021	-	-	Germline	-	-	-	Johan den Dunnen
+?/.	1	25i	c.3736-2A>G	p.?	ACMG	likely pathogenic (recessive)	g.129636905A>G	g.129315760A>G	-	LAMA2_000841	combination of variants not reported	PubMed: Ge 2019	-	-	Germline	-	-	-	Johan den Dunnen
+/+, +/.	2	26	c.3758T>G	p.(Leu1253Arg)	ACMG	pathogenic (recessive)	g.129636929T>G	g.129315784T>G	-	LAMA2_000443	-	PubMed: Løkken 2015, PubMed: Oliveira 2018, Journal: Oliveira 2018	-	-	Germline, SUMMARY record	-	-	-	Jorge Oliveira
+/+, +/.	3	26	c.3768_3771dup	p.(Tyr1258Asnfs*15)	ACMG	pathogenic (recessive)	g.129636939_129636942dup	g.129315794_129315797dup	3768_3771dupAATC	LAMA2_000250	-	PubMed: Geranmayeh 2010, PubMed: Oliveira 2018, Journal: Oliveira 2018	-	-	Germline, SUMMARY record	-	-	-	Johan den Dunnen, Jorge Oliveira
+/+, +/., ?/.	7	26	c.3799_3821del	p.(Phe1267Aspfs*11), p.(Phe1267AspfsTer11)	ACMG	pathogenic, pathogenic (recessive), VUS	g.129636970_129636992del	g.129315825_129315847del	3799_3821del23, 1 more item	LAMA2_000189	VKGL data sharing initiative Nederland	PubMed: DiBlasi 2007, PubMed: Geranmayeh 2010, PubMed: Oliveira 2018, Journal: Oliveira 2018	-	-	CLASSIFICATION record, Germline, SUMMARY record	-	-	-	Johan den Dunnen, Jorge Oliveira, Patricio Brand, VKGL-NL_Leiden, VKGL-NL_VUmc
+?/+?, +?/.	3	26	c.3829C>T	p.(Arg1277*), p.(Arg1277Ter)	ACMG	likely pathogenic, likely pathogenic (recessive)	g.129637000C>T	g.129315855C>T	-	LAMA2_000227	-	PubMed: Nair 2018, PubMed: Oliveira 2018, Journal: Oliveira 2018	-	-	Germline, Germline/De novo (untested), SUMMARY record	-	-	-	Johan den Dunnen, Tom Winder, Jorge Oliveira
+/+, +/.	2	26	c.3832G>T	p.(Ala1278Ser), p.(Gly1278Cys)	ACMG	pathogenic (recessive)	g.129637003G>T	g.129315858G>T	-	LAMA2_000135	not in 300 control chromosomes	PubMed: Oliveira 2008, PubMed: Oliveira 2018, Journal: Oliveira 2018	-	-	Germline, SUMMARY record	-	-	-	Rosário dos Santos, Jorge Oliveira
?/.	1	26	c.3904C>T	p.(His1302Tyr)	ACMG	VUS	g.129637075C>T	g.129315930C>T	-	LAMA2_000804	-	PubMed: Ge 2019, PubMed: Tan 2021	-	-	Germline	-	-	-	Johan den Dunnen
?/.	1	26i	c.3924G>A	p.(?)	ACMG	VUS (!)	g.129637095G>A	g.129315950G>A	-	LAMA2_000849	1 more item	-	-	-	Germline	?	-	-	Andreas Laner
+/., +?/+?, +?/.	34	26i	c.3924+2T>C	p.(Leu1246_Glu1308del), p.?, p.Leu1246_Glu1308del	ACMG	likely pathogenic (recessive), pathogenic (recessive)	g.129637097T>C	g.129315952T>C	IVS25+2T>C	LAMA2_000032	shared haplotype	PubMed: Allamand 1997, OMIM:var0003, PubMed: DiBlasi 2011, 1 more item	-	-	Germline, SUMMARY record	?	-	-	Johan den Dunnen, Tom Winder, Jorge Oliveira, Andreas Laner
+?/.	1	27	c.3928G>T	p.(Glu1310Ter)	-	likely pathogenic	g.129637186G>T	g.129316041G>T	-	LAMA2_000741	-	PubMed: Gonzalez-Quereda 2020	-	-	Germline	-	-	-	Johan den Dunnen
-/., -?/-?	2	27	c.3930A>G	p.(=), p.=	ACMG	benign, likely benign	g.129637188A>G	g.129316043A>G	3979A>G ex26	LAMA2_000120	-	PubMed: Oliveira 2018, Journal: Oliveira 2018, PubMed: Tezak 2003	-	-	Germline, SUMMARY record	-	0.06	-	Johan den Dunnen, Jorge Oliveira
+/+, +/.	3	27	c.3931T>G	p.(Trp1311Gly)	ACMG	pathogenic (recessive)	g.129637189T>G	g.129316044T>G	-	LAMA2_000471	probable duplicate in Tan 2021	PubMed: Ge 2019, PubMed: Tan 2021, PubMed: Oliveira 2018, Journal: Oliveira 2018, PubMed: Xiong 2014	-	-	Germline, SUMMARY record	-	-	-	Johan den Dunnen, Jorge Oliveira
+/+, +/.	6	27	c.3955C>T	p.(Arg1319*), p.(Arg1319Ter)	ACMG	pathogenic (recessive)	g.129637213C>T	g.129316068C>T	-	LAMA2_000459	probable duplicate in Tan 2021	PubMed: Ge 2019, PubMed: Tan 2021, PubMed: Ge 2019, PubMed: Tan 2021, possibly PubMed: Ge 2018, 2 more items	-	-	Germline, SUMMARY record	-	-	-	Johan den Dunnen, Jorge Oliveira
+/+, +/., +?/.	31	27	c.3976C>T	p.(Arg1326*), p.(Arg1326Ter)	ACMG	likely pathogenic, pathogenic, pathogenic (recessive)	g.129637234C>T	g.129316089C>T	3967C>T, C4025T	LAMA2_000033	1 heterozygous, no homozygous; Clinindb (India), combination of variants not reported, 2 more items	from website {DBsub-Emory}, PubMed: Allamand 2002, PubMed: Ge 2019, PubMed: Tan 2021, 7 more items	-	rs398123373	CLASSIFICATION record, Germline, SUMMARY record	yes	1/1001 cases, 1/2795 individuals	-	Johan den Dunnen, Rosário dos Santos, Madhuri Hegde, Tom Winder, Jorge Oliveira, Patricio Brand, VKGL-NL_Nijmegen, Mohammed Faruq
?/.	1	27	c.3977G>A	p.(Arg1326Gln)	-	VUS	g.129637235G>A	g.129316090G>A	LAMA2(NM_000426.3):c.3977G>A (p.R1326Q)	LAMA2_000592	VKGL data sharing initiative Nederland	-	-	-	CLASSIFICATION record	-	-	-	VKGL-NL_Rotterdam
-?/.	1	27	c.3988T>C	p.(Leu1330=)	-	likely benign	g.129637246T>C	g.129316101T>C	LAMA2(NM_000426.3):c.3988T>C (p.(Leu1330=))	LAMA2_000593	VKGL data sharing initiative Nederland	-	-	-	CLASSIFICATION record	-	-	-	VKGL-NL_Leiden
+/+, +?/.	2	27	c.4002T>G	p.(Tyr1334*)	ACMG	likely pathogenic (recessive), pathogenic (recessive)	g.129637260T>G	g.129316115T>G	-	LAMA2_000308	-	PubMed: Oliveira 2018, Journal: Oliveira 2018	-	-	Germline, SUMMARY record	-	-	-	Tom Winder, Jorge Oliveira
?/.	2	27	c.4010A>G	p.(His1337Arg)	-	VUS	g.129637268A>G	-	LAMA2(NM_000426.3):c.4010A>G (p.H1337R), LAMA2(NM_000426.4):c.4010A>G (p.H1337R)	LAMA2_000747	VKGL data sharing initiative Nederland	-	-	-	CLASSIFICATION record	-	-	-	VKGL-NL_Rotterdam, VKGL-NL_Groningen
+/+, +/.	3	27	c.4035T>G	p.(Tyr1345*)	ACMG	pathogenic (recessive)	g.129637293T>G	g.129316148T>G	-	LAMA2_000252	-	PubMed: Geranmayeh 2010, PubMed: Oliveira 2018, Journal: Oliveira 2018	-	-	Germline, SUMMARY record	-	-	-	Johan den Dunnen, Jorge Oliveira
+/+, +/., ?/.	16	27	c.4048C>T	p.(Arg1350*), p.(Arg1350Ter)	ACMG	pathogenic, pathogenic (recessive), VUS	g.129637306C>T	g.129316161C>T	-	LAMA2_000034	probable duplicate in Tan 2021, VKGL data sharing initiative Nederland	Subm. FMuntoni, PubMed: Ganapathy 2019, PubMed: Ge 2019, PubMed: Tan 2021, PubMed: Geranmayeh 2010, 3 more items	-	-	CLASSIFICATION record, Germline, SUMMARY record	-	-	-	Johan den Dunnen, Tom Winder, Jorge Oliveira, VKGL-NL_Nijmegen
+/+, +/., +?/.	3	27	c.4049del	p.(Arg1350Hisfs*12)	ACMG	likely pathogenic (recessive), pathogenic (recessive)	g.129637307del	g.129316162del	-	LAMA2_000243	-	PubMed: Oliveira 2018, Journal: Oliveira 2018	-	-	Germline, SUMMARY record	-	-	-	Tom Winder, Jorge Oliveira
-?/.	1	27	c.4050A>G	p.(Arg1350=)	-	likely benign	g.129637308A>G	g.129316163A>G	LAMA2(NM_000426.3):c.4050A>G (p.(Arg1350=))	LAMA2_000594	VKGL data sharing initiative Nederland	-	-	-	CLASSIFICATION record	-	-	-	VKGL-NL_Leiden
+?/.	2	27	c.4058G>A	p.?	ACMG	likely pathogenic (recessive)	g.129637316G>A	g.129316171G>A	-	LAMA2_000805	-	PubMed: Tan 2021	-	-	Germline	-	-	-	Johan den Dunnen
+/+, +/.	5	27i	c.4058+1G>A	p.(Lys1309Aspfs*2), p.?	ACMG	pathogenic (recessive)	g.129637317G>A	g.129316172G>A	-	LAMA2_000456	probable duplicate in Tan 2021	PubMed: Ge 2019, PubMed: Tan 2021, PubMed: Oliveira 2018, Journal: Oliveira 2018, PubMed: Xiong 2014	-	-	Germline, SUMMARY record	-	-	-	Johan den Dunnen, Jorge Oliveira
+?/+?, ?/.	2	27i	c.4059-2A>G	p.?	ACMG	likely pathogenic (recessive), VUS	g.129641681A>G	g.129320536A>G	-	LAMA2_000035	-	Subm. FMuntoni, PubMed: Oliveira 2018, Journal: Oliveira 2018	-	-	Germline, SUMMARY record	-	-	-	Johan den Dunnen, Jorge Oliveira
+/+, +/.	2	27i_29i	c.(4058+1_4059-1)_(4311+1_4312-1)dup	p.(fs*?), p.?	ACMG	pathogenic (recessive)	g.(129637317_129641682)_(129649558_129663487)dup	-	-	LAMA2_000397	-	PubMed: Oliveira 2014, PubMed: Oliveira 2018, Journal: Oliveira 2018	-	-	Germline, SUMMARY record	?	-	-	Jorge Oliveira
?/.	1	28	c.4060A>G	p.(Ile1354Val)	-	VUS	g.129641684A>G	g.129320539A>G	-	LAMA2_000661	1 heterozygous, no homozygous; Clinindb (India)	PubMed: Narang 2020, Journal: Narang 2020	-	rs143674727	Germline	-	1/2792 individuals	-	Mohammed Faruq
?/.	1	28	c.4157A>T	p.(Tyr1386Phe)	ACMG	VUS	g.129641781A>T	g.129320636A>T	-	LAMA2_000842	combination of variants not reported	PubMed: Ge 2019	-	-	Germline	-	-	-	Johan den Dunnen
-/., -?/-?	2	28i	c.4177-73C>T	p.(=)	ACMG	benign, likely benign	g.129649350C>T	g.129328205C>T	-	LAMA2_000167	-	PubMed: Oliveira 2008, PubMed: Oliveira 2018, Journal: Oliveira 2018	-	-	Germline, SUMMARY record	-	1950-05-01	-	Rosário dos Santos, Jorge Oliveira
+/+, +/., +?/.	6	29	c.4198C>T	p.(Arg1400*), p.(Arg1400Ter)	ACMG	likely pathogenic (recessive), pathogenic, pathogenic (recessive)	g.129649444C>T	g.129328299C>T	-	LAMA2_000219	-	PubMed: Beytía 2013, PubMed: Ganapathy 2019, PubMed: Oliveira 2018, Journal: Oliveira 2018, 1 more item	-	-	Germline, SUMMARY record	-	-	-	Johan den Dunnen, Tom Winder, Jorge Oliveira
-?/.	1	-	c.4201C>T	p.(Leu1401=)	-	likely benign	g.129649447C>T	g.129328302C>T	LAMA2(NM_000426.3):c.4201C>T (p.L1401=)	LAMA2_000636	VKGL data sharing initiative Nederland	-	-	-	CLASSIFICATION record	-	-	-	VKGL-NL_Rotterdam
-?/., ?/?	3	29	c.4222C>G	p.(Arg1408Gly)	ACMG	likely benign, VUS	g.129649468C>G	g.129328323C>G	LAMA2(NM_000426.3):c.4222C>G (p.R1408G)	LAMA2_000557	VKGL data sharing initiative Nederland	PubMed: Oliveira 2018, Journal: Oliveira 2018	-	-	CLASSIFICATION record, SUMMARY record	-	-	-	Jorge Oliveira, VKGL-NL_Rotterdam, VKGL-NL_Nijmegen
?/.	1	29	c.4223G>A	p.(Arg1408His)	-	VUS	g.129649469G>A	g.129328324G>A	-	LAMA2_000720	-	-	-	rs751858884	Germline	-	-	-	LOVD
+/+, +/.	2	29	c.4261C>T	p.(Gln1421*)	ACMG	pathogenic (recessive)	g.129649507C>T	g.129328362C>T	-	LAMA2_000375	-	PubMed: Oliveira 2018, Journal: Oliveira 2018	-	-	Germline, SUMMARY record	-	-	-	Tom Winder, Jorge Oliveira
+/+, +/.	2	29	c.4280del	p.(Ser1427Thrfs*47)	ACMG	pathogenic (recessive)	g.129649526del	g.129328381del	4329delG	LAMA2_000086	unknown variant 2nd chromosome	PubMed: Allamand 2002, PubMed: Oliveira 2018, Journal: Oliveira 2018	-	-	Germline, SUMMARY record	-	-	-	Johan den Dunnen, Jorge Oliveira
+/.	2	29	c.4301C>A	p.(Ser1434Ter)	ACMG	pathogenic (recessive)	g.129649547C>A	g.129328402C>A	4031C>A (S1434*), 4032C>A (S1434*)	LAMA2_000806	-	PubMed: Tan 2021	-	-	Germline	-	-	-	Johan den Dunnen
+/+, +/.	2	29	c.4309C>T	p.(Gln1437*)	ACMG	pathogenic (recessive)	g.129649555C>T	g.129328410C>T	4358C>T	LAMA2_000037	unknown variant 2nd chromosome	PubMed: Allamand 2002, PubMed: Oliveira 2018, Journal: Oliveira 2018	-	-	Germline, SUMMARY record	-	-	-	Johan den Dunnen, Jorge Oliveira
+/+, +/.	2	29	c.4311G>A	p.(Asn1438Valfs*4)	ACMG	pathogenic (recessive)	g.129649557G>A	g.129328412G>A	-	LAMA2_000430	-	PubMed: Liang 2017, PubMed: Oliveira 2018, Journal: Oliveira 2018	-	-	Germline, SUMMARY record	-	-	-	Jorge Oliveira
+/.	1	29i	c.4311+2T>C	p.?	ACMG	pathogenic (recessive)	g.129649559T>C	g.129328414T>C	-	LAMA2_000807	-	PubMed: Ge 2019, PubMed: Tan 2021	-	-	Germline	-	-	-	Johan den Dunnen
+/.	1	29i_30i	c.4312-3327_4436+4dup	p.?	-	pathogenic (recessive)	g.129660161_129663616dup	g.129339016_129342471dup	hg38 chr6:129,339,012–129,342,475dup	LAMA2_000756	-	PubMed: Bruels 2022	-	-	Germline	-	-	-	Johan den Dunnen
-/-, -/.	2	29i	c.4312-217T>C	p.(=)	ACMG	benign	g.129663271T>C	g.129342126T>C	-	LAMA2_000168	-	PubMed: Oliveira 2018, Journal: Oliveira 2018	-	rs1387918	Germline, SUMMARY record	-	0.33	-	Rosário dos Santos, Jorge Oliveira
-?/-?, -?/., ?/.	4	29i	c.4312-19_4312-17del	p.(=), p.(?)	ACMG	likely benign, VUS	g.129663469_129663471del	g.129342324_129342326del	4312-19_-17delTCT, 4312-19_4312-17delTCT, 4312-21_4312-19delCTT	LAMA2_000212	-	from website {DBsub-Emory}, PubMed: Oliveira 2018, Journal: Oliveira 2018	-	rs200038968	Germline, SUMMARY record	-	-	-	Madhuri Hegde, Tom Winder, Jorge Oliveira, Andreas Laner
+/+, +/., ?/.	3	29i	c.4312-3C>G	p.?	ACMG	pathogenic (recessive), VUS	g.129663485C>G	g.129342340C>G	-	LAMA2_000477	probable duplicate in Tan 2021	PubMed: Ge 2019, PubMed: Tan 2021, PubMed: Oliveira 2018, Journal: Oliveira 2018, PubMed: Xiong 2014	-	-	Germline, SUMMARY record	-	-	-	Johan den Dunnen, Jorge Oliveira
+/.	1	29i	c.4312-1G>A	p.?	-	pathogenic (recessive)	g.129663487G>A	g.129342342G>A	-	LAMA2_000570	-	PubMed: Giugliano 2018	-	-	Germline	-	-	-	Teresa Giugliano
+/+, +/.	3	29i	c.4312-1G>C	p.[=, Asn1438_Lys1460del]	ACMG	pathogenic (recessive)	g.129663487G>C	g.129342342G>C	43511-1G>C	LAMA2_000038	-	PubMed: Naom 1998, PubMed: Oliveira 2018, Journal: Oliveira 2018	-	-	Germline, SUMMARY record	-	-	-	Johan den Dunnen, Jorge Oliveira
+/.	2	29i_30i	c.(4311+1_4312-1)_(4436+1_4437-1)del	p.?	ACMG	pathogenic (recessive)	g.(129649558_129663487)_(129663613_129670442)del	-	del ex30	LAMA2_000808	-	PubMed: Ge 2019, PubMed: Tan 2021, possibly PubMed: Ge 2018	-	-	Germline	-	-	-	Johan den Dunnen
+/+, +/.	2	30	c.4318C>T	p.(Gln1440*)	ACMG	pathogenic (recessive)	g.129663494C>T	g.129342349C>T	-	LAMA2_000147	-	PubMed: Oliveira 2008, PubMed: Oliveira 2018, Journal: Oliveira 2018	-	-	Germline, SUMMARY record	-	-	-	Rosário dos Santos, Jorge Oliveira
+/+, +/., +?/.	5	30	c.4348C>T	p.(Arg1450*), p.(Arg1450Ter)	ACMG	likely pathogenic, likely pathogenic (recessive), pathogenic, pathogenic (recessive)	g.129663524C>T	g.129342379C>T	LAMA2(NM_000426.3):c.4348C>T (p.R1450*)	LAMA2_000208	VKGL data sharing initiative Nederland	0, PubMed: Ge 2019, PubMed: Tan 2021, PubMed: Oliveira 2018, Journal: Oliveira 2018	-	rs200923373	CLASSIFICATION record, Germline, SUMMARY record	-	-	-	Johan den Dunnen, Tom Winder, Jorge Oliveira, VKGL-NL_Rotterdam
-?/.	1	-	c.4349G>A	p.(Arg1450Gln)	-	likely benign	g.129663525G>A	g.129342380G>A	LAMA2(NM_000426.3):c.4349G>A (p.R1450Q)	LAMA2_000637	VKGL data sharing initiative Nederland	-	-	-	CLASSIFICATION record	-	-	-	VKGL-NL_Rotterdam
+/+, +/.	2	30	c.4375del	p.(Val1459Serfs*15)	ACMG	pathogenic (recessive)	g.129663551del	g.129342406del	-	LAMA2_000141	unknown variant 2nd chromosome	PubMed: Di Blasi 2005, PubMed: Oliveira 2018, Journal: Oliveira 2018	-	-	Germline, SUMMARY record	-	-	-	Johan den Dunnen, Jorge Oliveira
+/+, +/.	2	30	c.4397G>A	p.(Cys1466Tyr)	ACMG	pathogenic (recessive)	g.129663573G>A	g.129342428G>A	-	LAMA2_000435	-	PubMed: Camacho 2015, PubMed: Oliveira 2018, Journal: Oliveira 2018	-	-	Germline, SUMMARY record	-	-	-	Jorge Oliveira
+/+, +/.	2	30	c.4405T>C	p.(Cys1469Arg)	ACMG	pathogenic (recessive)	g.129663581T>C	g.129342436T>C	-	LAMA2_000439	not in 200 control chromosomes tested	PubMed: Di Blasi 2000, PubMed: Oliveira 2018, Journal: Oliveira 2018	-	-	Germline, SUMMARY record	-	-	-	Jorge Oliveira
-/., -?/-?	2	30	c.4407T>C	p.(=), p.=	ACMG	benign, likely benign	g.129663583T>C	g.129342438T>C	4456T>C ex29	LAMA2_000121	-	PubMed: Oliveira 2018, Journal: Oliveira 2018, PubMed: Tezak 2003	-	-	Germline, SUMMARY record	-	0.01	-	Johan den Dunnen, Jorge Oliveira
?/., ?/?	2	30i	c.4436+180T>C	p.(=)	ACMG	VUS	g.129663792T>C	g.129342647T>C	-	LAMA2_000386	-	PubMed: Oliveira 2018, Journal: Oliveira 2018	-	-	Germline, SUMMARY record	-	-	-	Jorge Oliveira, Andreas Laner
-/., -?/., ?/?	3	30i	c.4437-5T>A	p.?	ACMG	benign, likely benign, VUS	g.129670438T>A	g.129349293T>A	LAMA2(NM_000426.3):c.4437-5T>A (, p.?)	LAMA2_000558	VKGL data sharing initiative Nederland	PubMed: Oliveira 2018, Journal: Oliveira 2018	-	-	CLASSIFICATION record, SUMMARY record	-	-	-	Jorge Oliveira, VKGL-NL_Leiden, VKGL-NL_Rotterdam
?/.	1	31	c.4440C>A	p.(Phe1480Leu)	-	VUS	g.129670446C>A	-	LAMA2(NM_000426.3):c.4440C>A (p.F1480L)	LAMA2_000683	VKGL data sharing initiative Nederland	-	-	-	CLASSIFICATION record	-	-	-	VKGL-NL_Rotterdam
-/., -?/-?	2	31	c.4446C>T	p.(=), p.=	ACMG	benign, likely benign	g.129670452C>T	g.129349307C>T	4495C>T ex30	LAMA2_000122	-	PubMed: Oliveira 2018, Journal: Oliveira 2018, PubMed: Tezak 2003	-	-	Germline, SUMMARY record	-	0.06	-	Johan den Dunnen, Jorge Oliveira
-?/.	1	31	c.4456G>A	p.(Ala1486Thr)	-	likely benign	g.129670462G>A	-	-	LAMA2_000761	VKGL data sharing initiative Nederland	-	-	-	CLASSIFICATION record	-	-	-	VKGL-NL_Nijmegen
-?/., ?/?	3	31	c.4470C>T	p.(=), p.(Asp1490=)	ACMG	likely benign, VUS	g.129670476C>T	g.129349331C>T	LAMA2(NM_000426.3):c.4470C>T (p.D1490=, p.(Asp1490=))	LAMA2_000515	VKGL data sharing initiative Nederland	PubMed: Oliveira 2018, Journal: Oliveira 2018	-	-	CLASSIFICATION record, SUMMARY record	-	-	-	Jorge Oliveira, VKGL-NL_Leiden, VKGL-NL_Rotterdam
+?/+?, +?/?, -/., -?/., ?/.	7	31	c.4487C>T	p.(Ala1496Val)	ACMG	benign, likely benign, likely pathogenic (recessive), VUS	g.129670493C>T	g.129349348C>T	LAMA2(NM_000426.3):c.4487C>T (p.A1496V, p.(Ala1496Val))	LAMA2_000333	VKGL data sharing initiative Nederland	Chan 2014, from website {DBsub-Emory}, PubMed: Oliveira 2018, Journal: Oliveira 2018, 1 more item	-	-	CLASSIFICATION record, Germline, Germline/De novo (untested), SUMMARY record	-	1/94 cases	-	Johan den Dunnen, Madhuri Hegde, Jorge Oliveira, VKGL-NL_Leiden, VKGL-NL_Rotterdam, VKGL-NL_Nijmegen
+/+, +/.	2	31	c.4516T>A	p.(Cys1506Ser)	ACMG	pathogenic (recessive)	g.129670522T>A	g.129349377T>A	-	LAMA2_000420	-	PubMed: Kevelam 2014, PubMed: Oliveira 2018, Journal: Oliveira 2018	-	-	Germline, SUMMARY record	yes	-	-	Jorge Oliveira
+/.	1	31	c.4522del	p.(Arg1508GlyfsTer87)	ACMG	pathogenic (recessive)	g.129670528del	g.129349383del	c.4520delA	LAMA2_000809	-	PubMed: Ge 2019, PubMed: Tan 2021	-	-	Germline	-	-	-	Johan den Dunnen
+/+, ?/.	4	31	c.4523G>A	p.(Arg1508Lys), p.(Arg1508Lys)^p.?	ACMG	pathogenic (recessive), VUS	g.129670529G>A	g.129349384G>A	-	LAMA2_000277	c.4523G is adjacent to intron 31 splice donor site, 1 more item	PubMed: Oliveira 2018, Journal: Oliveira 2018	-	-	Germline, SUMMARY record	-	-	-	Tom Winder, Jorge Oliveira
+/+, +/.	2	31	c.4523G>C	p.(Arg1508Thr)	ACMG	pathogenic (recessive)	g.129670529G>C	g.129349384G>C	-	LAMA2_000394	-	PubMed: O'Grady 2016, PubMed: Oliveira 2018, Journal: Oliveira 2018	-	-	Germline, SUMMARY record	yes	-	-	Jorge Oliveira, Sandra Cooper
+/+, +/.	3	31i	c.4523+1G>A	p.?	ACMG	pathogenic (recessive)	g.129670530G>A	g.129349385G>A	-	LAMA2_000442	combination of variants not reported	PubMed: Ge 2019, PubMed: Løkken 2015, PubMed: Oliveira 2018, Journal: Oliveira 2018	-	-	Germline, SUMMARY record	-	-	-	Johan den Dunnen, Jorge Oliveira
-/., -?/-?, -?/.	5	31i	c.4523+19C>T	p.(=)	ACMG	benign, likely benign	g.129670548C>T	g.129349403C>T	LAMA2(NM_000426.4):c.4523+19C>T	LAMA2_000334	VKGL data sharing initiative Nederland	from website {DBsub-Emory}, PubMed: Oliveira 2018, Journal: Oliveira 2018	-	-	CLASSIFICATION record, Germline, SUMMARY record	-	-	-	Madhuri Hegde, Jorge Oliveira, VKGL-NL_Groningen, VKGL-NL_Nijmegen, VKGL-NL_AMC
-/., -?/-?	2	31i	c.4524-247A>G	p.(=)	ACMG	benign, likely benign	g.129674062A>G	g.129352917A>G	-	LAMA2_000169	-	PubMed: Oliveira 2008, PubMed: Oliveira 2018, Journal: Oliveira 2018	-	-	Germline, SUMMARY record	-	1950-05-01	-	Rosário dos Santos, Jorge Oliveira
+/+, +/.	3	31i	c.4524-2A>G	p.(Arg1509Serfs*5), p.?, p.Arg1509Serfs*5	ACMG	pathogenic, pathogenic (recessive)	g.129674307A>G	g.129353162A>G	-	LAMA2_000273	VKGL data sharing initiative Nederland	PubMed: DiBlasi 2007, PubMed: Oliveira 2018, Journal: Oliveira 2018	-	-	CLASSIFICATION record, Germline, SUMMARY record	-	-	-	Johan den Dunnen, Jorge Oliveira, VKGL-NL_Nijmegen
+/+, +/.	3	31i	c.4524-2A>T	p.(Arg1509Serfs*5), p.Arg1509Serfs*5	ACMG	pathogenic (recessive)	g.129674307A>T	g.129353162A>T	4573-2A>T	LAMA2_000002	-	PubMed: Helbling-Leclerc, OMIM:var0001, PubMed: Oliveira 2018, Journal: Oliveira 2018	-	-	Germline, SUMMARY record	-	-	-	Johan den Dunnen, Jorge Oliveira
+?/+?, +?/.	2	32	c.4533del	p.(Gly1512Alafs*83)	ACMG	likely pathogenic (recessive)	g.129674318del	g.129353173del	-	LAMA2_000392	reduced laminin alpha 2 on skin biopsy	PubMed: Harris 2017, PubMed: Oliveira 2018, Journal: Oliveira 2018	-	-	Germline, SUMMARY record	yes	-	-	Jorge Oliveira, Elizabeth Harris
+/+, +/.	3	32	c.4638C>A	p.(Cys1546*)	ACMG	pathogenic (recessive)	g.129674423C>A	g.129353278C>A	4687C>A ex31	LAMA2_000040	-	PubMed: Guicheney 1998, PubMed: Oliveira 2018, Journal: Oliveira 2018	-	-	Germline, SUMMARY record	-	-	PlnI-	Johan den Dunnen, Jorge Oliveira
+?/., ?/?	2	32	c.4640C>T	p.(Thr1547Met)	ACMG	likely pathogenic (recessive), VUS	g.129674425C>T	g.129353280C>T	-	LAMA2_000424	-	PubMed: Oliveira 2018, Journal: Oliveira 2018, PubMed: Wang 2016, {dbSNP:rs778106503}	-	-	Germline, SUMMARY record	-	-	-	Jorge Oliveira
+?/.	1	32	c.4644C>A	p.(Cys1548*)	-	likely pathogenic	g.129674429C>A	g.129353284C>A	-	LAMA2_000693	combination of variants not reported	PubMed: Topf 2020	-	-	Germline	-	1/1001 cases	-	Johan den Dunnen
+/+, +/., +?/.	14	32	c.4645C>T	p.(Arg1549*), p.(Arg1549Ter), p.[Arg1549*, Cys1527_Val1572del]	ACMG	likely pathogenic (recessive), pathogenic, pathogenic (recessive)	g.129674430C>T	g.129353285C>T	4694C>T	LAMA2_000041	combination of variants not reported, VKGL data sharing initiative Nederland	from website {DBsub-Emory}, PubMed: Di Blasi 2000, PubMed: Di Blasi 2000, PubMed: Carboni 2011, 5 more items	-	-	CLASSIFICATION record, Germline, SUMMARY record	yes	-	-	Johan den Dunnen, Madhuri Hegde, Tom Winder, Jorge Oliveira, Sandra Cooper, VKGL-NL_Nijmegen, Corinne Metay
?/., ?/?	2	32	c.4654G>A	p.(Ala1552Thr)	ACMG	VUS	g.129674439G>A	g.129353294G>A	-	LAMA2_000226	-	PubMed: Oliveira 2018, Journal: Oliveira 2018	-	-	Germline, SUMMARY record	-	-	-	Tom Winder, Jorge Oliveira
-?/.	1	32	c.4674C>T	p.(Asp1558=)	-	likely benign	g.129674459C>T	-	LAMA2(NM_000426.3):c.4674C>T (p.D1558=)	LAMA2_000748	VKGL data sharing initiative Nederland	-	-	-	CLASSIFICATION record	-	-	-	VKGL-NL_Rotterdam
+/.	1	32	c.4678_4684del	p.(Cys1560ThrfsTer33)	ACMG	pathogenic (recessive)	g.129674463_129674469del	g.129353318_129353324del	4676_4682del	LAMA2_000843	combination of variants not reported	PubMed: Ge 2019	-	-	Germline	-	-	-	Johan den Dunnen
+/+, +/.	2	32	c.4688G>A	p.(Trp1563*), p.(Trp1563Ter)	ACMG	pathogenic, pathogenic (recessive)	g.129674473G>A	g.129353328G>A	-	LAMA2_000551	VKGL data sharing initiative Nederland	PubMed: Oliveira 2018, Journal: Oliveira 2018	-	-	CLASSIFICATION record, SUMMARY record	-	-	-	Jorge Oliveira, VKGL-NL_Nijmegen
+/+, +/.	2	32	c.4690C>T	p.(His1564Tyr)	ACMG	pathogenic (recessive)	g.129674475C>T	g.129353330C>T	4739C>T	LAMA2_000042	unknown variant 2nd chromosome	PubMed: Allamand 2002, PubMed: Oliveira 2018, Journal: Oliveira 2018	-	-	Germline, SUMMARY record	-	-	-	Johan den Dunnen, Jorge Oliveira
+/+, +/., +?/.	6	32	c.4692_4695dup	p.(Arg1566Cysfs*13)	ACMG	likely pathogenic, pathogenic (recessive)	g.129674477_129674480dup	g.129353332_129353335dup	4695_4698dupTGCA	LAMA2_000143	combination of variants not reported	PubMed: Di Blasi 2005, PubMed: Oliveira 2018, Journal: Oliveira 2018, PubMed: Topf 2020	-	-	Germline, SUMMARY record	-	1/1001 cases	-	Johan den Dunnen, Tom Winder, Jorge Oliveira
-?/.	1	32	c.4696C>T	p.(Arg1566Cys)	-	likely benign	g.129674481C>T	g.129353336C>T	LAMA2(NM_000426.3):c.4696C>T (p.(Arg1566Cys))	LAMA2_000595	VKGL data sharing initiative Nederland	-	-	-	CLASSIFICATION record	-	-	-	VKGL-NL_Leiden
?/.	1	32	c.4698C>T	p.(Arg1566=)	-	VUS	g.129674483C>T	-	LAMA2(NM_000426.3):c.4698C>T (p.(Arg1566=))	LAMA2_000728	VKGL data sharing initiative Nederland	-	-	-	CLASSIFICATION record	-	-	-	VKGL-NL_Leiden
+?/.	1	32i	c.4717+1G>T	p.?	-	likely pathogenic	g.129674503G>T	g.129353358G>T	-	LAMA2_000694	combination of variants not reported	PubMed: Topf 2020	-	-	Germline	-	1/1001 cases	-	Johan den Dunnen
-?/.	1	32i	c.4717+4C>T	p.?	-	likely benign	g.129674506C>T	g.129353361C>T	LAMA2(NM_000426.4):c.4717+4C>T	LAMA2_000638	VKGL data sharing initiative Nederland	-	-	-	CLASSIFICATION record	-	-	-	VKGL-NL_Groningen
+/+, +/.	4	33	c.4739dup	p.(Leu1581Profs*5)	ACMG	pathogenic (recessive)	g.129687385dup	g.129366240dup	-	LAMA2_000134	-	PubMed: Oliveira 2008, PubMed: Oliveira 2018, Journal: Oliveira 2018	-	-	Germline, SUMMARY record	-	-	-	Rosário dos Santos, Jorge Oliveira
+/-?, +/., -/., -?/-?, -?/., ?/.	19	33	c.4750G>A	p.(Gly1584Ser), p.Gly1584Ser	ACMG	benign, likely benign, pathogenic (recessive), VUS	g.129687396G>A	g.129366251G>A	4799G>A ex32, LAMA2 6:129729089 (hg18) het CM030232, 1 more item	LAMA2_000123	42 heterozygous, no homozygous; Clinindb (India), non-causative, heterozygous, 2 more items	from website {DBsub-Emory}, PubMed: Beytía 2013, PubMed: Bell 2011, PubMed: Tezak 2003, 2 more items	-	rs117781224	CLASSIFICATION record, Germline, SUMMARY record, Unknown	?	42/2795 individuals	-	Johan den Dunnen, Madhuri Hegde, Tom Winder, Jorge Oliveira, VKGL-NL_Leiden, VKGL-NL_Utrecht, VKGL-NL_Nijmegen, VKGL-NL_AMC, Mohammed Faruq
+?/+?, +?/.	2	33	c.4761dup	p.(Arg1588Serfs*20)	ACMG	likely pathogenic (recessive)	g.129687407dup	g.129366262dup	-	LAMA2_000239	-	PubMed: Oliveira 2018, Journal: Oliveira 2018	-	-	Germline, SUMMARY record	-	-	-	Tom Winder, Jorge Oliveira
?/?	1	33	c.4762C>T	p.(Arg1588Cys)	ACMG	VUS	g.129687408C>T	g.129366263C>T	-	LAMA2_000516	-	PubMed: Oliveira 2018, Journal: Oliveira 2018	-	-	SUMMARY record	-	-	-	Jorge Oliveira
+/+, +/.	2	33	c.(4771C>T)	p.(Gln1591*)	ACMG	pathogenic (recessive)	g.129687417C>T	g.129366272C>T	-	LAMA2_000433	-	PubMed: Komulainen 2015, PubMed: Oliveira 2018, Journal: Oliveira 2018	-	-	Germline, SUMMARY record	-	-	-	Jorge Oliveira
+/+, +/.	2	33	c.4775dup	p.(Met1592Ilefs*16)	ACMG	pathogenic (recessive)	g.129687421dup	g.129366276dup	-	LAMA2_000253	-	PubMed: Geranmayeh 2010, PubMed: Oliveira 2018, Journal: Oliveira 2018	-	-	Germline, SUMMARY record	-	-	-	Johan den Dunnen, Jorge Oliveira
-?/.	2	33	c.4803G>A	p.(Pro1601=)	-	likely benign	g.129687449G>A	g.129366304G>A	LAMA2(NM_000426.3):c.4803G>A (p.P1601=, p.(Pro1601=))	LAMA2_000596	VKGL data sharing initiative Nederland	-	-	-	CLASSIFICATION record	-	-	-	VKGL-NL_Leiden, VKGL-NL_Rotterdam
?/.	1	33	c.4837G>A	p.(Glu1613Lys)	ACMG	VUS	g.129687483G>A	g.129366338G>A	-	LAMA2_000699	-	PubMed: Isbister 2020	-	-	Germline	-	-	-	Johan den Dunnen
+/+, +/.	3	33	c.4852G>T	p.(Glu1618*)	ACMG	pathogenic (recessive)	g.129687498G>T	g.129366353G>T	-	LAMA2_000254	-	PubMed: Geranmayeh 2010, PubMed: Oliveira 2018, Journal: Oliveira 2018	-	-	Germline, SUMMARY record	-	-	-	Johan den Dunnen, Jorge Oliveira
?/., ?/?	3	33	c.4860G>A	p.(?), p.(Lys1620=), p.(Phe1573Serfs*49)	ACMG	VUS	g.129687506G>A	g.129366361G>A	-	LAMA2_000388	no variant 2nd chromosome	PubMed: O'Grady 2016, PubMed: Oliveira 2018, Journal: Oliveira 2018	-	-	Germline, SUMMARY record	yes	-	-	Jorge Oliveira, Sandra Cooper, Angela Gruber
+/+, +/.	3	33i	c.4860+2delinsGGCC	p.(Phe1573Serfs*49), p.Phe1573Serfs*49	ACMG	pathogenic (recessive)	g.129687508delinsGGCC	g.129366363delinsGGCC	4860+2T>G_4860+3insGCC	LAMA2_000292	not in 100 control chromosomes	PubMed: Gavassini 2011, PubMed: Oliveira 2018, Journal: Oliveira 2018	-	-	Germline, SUMMARY record	-	-	-	Johan den Dunnen, Jorge Oliveira
+?/+?, ?/.	2	33i	c.4860+5G>A?	p.[Phe1573Serfs*49, Phe1573Cysfs*16, Phe1573_Ala1691delinsSer]	ACMG	likely pathogenic (recessive), VUS	g.129687511G>A	g.129366366G>A	-	LAMA2_000043	1 more item	Subm. FMuntoni, PubMed: Oliveira 2018, Journal: Oliveira 2018	-	-	Germline, SUMMARY record	-	-	-	Johan den Dunnen, Jorge Oliveira
-/., -?/-?, ?/.	3	33i	c.4861-55A>G	p.(=)	ACMG	benign, likely benign, VUS	g.129690982A>G	g.129369837A>G	-	LAMA2_000170	-	PubMed: Oliveira 2008, PubMed: Oliveira 2018, Journal: Oliveira 2018	-	-	Germline, SUMMARY record	-	1950-03-01	-	Rosário dos Santos, Jorge Oliveira, Andreas Laner
+/+, +/.	3	34	c.4861del	p.(His1621Thrfs*20), p.His1621Thrfs*20	ACMG	pathogenic (recessive)	g.129691037del	g.129369892del	-	LAMA2_000139	-	PubMed: Di Blasi 2005, PubMed: Oliveira 2018, Journal: Oliveira 2018	-	-	Germline, SUMMARY record	-	-	-	Johan den Dunnen, Jorge Oliveira
?/.	1	34	c.4880G>A	p.(Arg1627Gln)	ACMG	VUS	g.129691056G>A	g.129369911G>A	-	LAMA2_000844	combination of variants not reported	PubMed: Ge 2019	-	-	Germline	-	-	-	Johan den Dunnen
+/+, +/.	5	34	c.4886del	p.(Pro1629Glnfs*12), p.(Pro1629GlnfsTer12)	ACMG	pathogenic (recessive)	g.129691062del	g.129369917del	c.4886delC	LAMA2_000476	probable duplicate in Tan 2021	PubMed: Ge 2019, PubMed: Tan 2021, PubMed: Oliveira 2018, Journal: Oliveira 2018, PubMed: Xiong 2014	-	-	Germline, SUMMARY record	-	-	-	Johan den Dunnen, Jorge Oliveira
?/., ?/?	2	34	c.4909G>A	p.(Glu1637Lys)	ACMG	VUS	g.129691085G>A	g.129369940G>A	LAMA2(NM_000426.3):c.4909G>A (p.E1637K)	LAMA2_000559	VKGL data sharing initiative Nederland	PubMed: Oliveira 2018, Journal: Oliveira 2018	-	-	CLASSIFICATION record, SUMMARY record	-	-	-	Jorge Oliveira, VKGL-NL_Rotterdam
?/., ?/?	2	34	c.4930G>A	p.(Val1644Met)	ACMG	VUS	g.129691106G>A	g.129369961G>A	LAMA2(NM_000426.3):c.4930G>A (p.V1644M)	LAMA2_000560	VKGL data sharing initiative Nederland	PubMed: Oliveira 2018, Journal: Oliveira 2018	-	-	CLASSIFICATION record, SUMMARY record	-	-	-	Jorge Oliveira, VKGL-NL_Rotterdam
-/., ?/., ?/?	3	34	c.4935C>A	p.(=), p.(Thr1645=)	ACMG	benign, VUS	g.129691111C>A	g.129369966C>A	LAMA2(NM_000426.3):c.4935C>A (p.T1645=, p.(=))	LAMA2_000517	VKGL data sharing initiative Nederland	PubMed: Oliveira 2018, Journal: Oliveira 2018	-	-	CLASSIFICATION record, SUMMARY record	-	-	-	Jorge Oliveira, VKGL-NL_Leiden, VKGL-NL_Rotterdam
+/+, +/.	2	34	c.4936G>T	p.(Glu1646*)	ACMG	pathogenic (recessive)	g.129691112G>T	g.129369967G>T	-	LAMA2_000440	-	PubMed: Nelson 2015, PubMed: Oliveira 2018, Journal: Oliveira 2018	-	-	Germline, SUMMARY record	-	-	-	Jorge Oliveira
+/., +?/+?	2	34	c.4941del	p.(Met1647Ilefs*5)	ACMG	likely pathogenic (recessive), pathogenic (recessive)	g.129691117del	g.129369972del	-	LAMA2_000197	-	PubMed: Oliveira 2018, Journal: Oliveira 2018	-	-	Germline, SUMMARY record	-	-	-	Tom Winder, Jorge Oliveira
-/-, -/.	7	34	c.4956C>G	p.(=), p.(Thr1652=), p.=	ACMG	benign	g.129691132C>G	g.129369987C>G	5005C>G, C5005G ex33, LAMA2(NM_000426.4):c.4956C>G (p.T1652=)	LAMA2_000091	VKGL data sharing initiative Nederland	from website {DBsub-Emory}, PubMed: Guicheney 1998, PubMed: Oliveira 2018, Journal: Oliveira 2018, 1 more item	-	-	CLASSIFICATION record, Germline, SUMMARY record	-	0.03, 6/200	EcoRII-	Johan den Dunnen, Madhuri Hegde, Jorge Oliveira, VKGL-NL_Nijmegen, VKGL-NL_AMC
-?/.	2	34i	c.4959+6G>T	p.(=)	-	likely benign	g.129691141G>T	-	LAMA2(NM_000426.3):c.4959+6G>T	LAMA2_000684	VKGL data sharing initiative Nederland	-	-	-	CLASSIFICATION record	-	-	-	VKGL-NL_Rotterdam, VKGL-NL_Utrecht
?/., ?/?	3	34i	c.4960-17C>A	p.(=)	ACMG	VUS	g.129704250C>A	g.129383105C>A	-	LAMA2_000304	-	from website {DBsub-Emory}, PubMed: Oliveira 2018, Journal: Oliveira 2018	-	-	Germline, SUMMARY record	-	-	-	Madhuri Hegde, Tom Winder, Jorge Oliveira
+?/.	1	34i	c.4960-2A>G	p.?	ACMG	likely pathogenic (recessive)	g.129704265A>G	g.129383120A>G	-	LAMA2_000810	-	PubMed: Tan 2021	-	-	Germline	-	-	-	Johan den Dunnen
+/.	1	35	c.4973_4979del	p.(Thr1658MetfsTer33)	ACMG	pathogenic (recessive)	g.129704280_129704286del	g.129383135_129383141del	4971_4977del	LAMA2_000845	combination of variants not reported	PubMed: Ge 2019	-	-	Germline	-	-	-	Johan den Dunnen
-?/., ?/., ?/?	3	35	c.4993G>A	p.(Gly1665Arg)	ACMG	likely benign, VUS	g.129704300G>A	g.129383155G>A	LAMA2(NM_000426.4):c.4993G>A (p.G1665R)	LAMA2_000518	VKGL data sharing initiative Nederland	PubMed: Oliveira 2018, Journal: Oliveira 2018, PubMed: Patel 2021	-	rs373997222	CLASSIFICATION record, Germline, SUMMARY record	-	-	-	Johan den Dunnen, Jorge Oliveira, VKGL-NL_Groningen
+/+, +/.	2	35	c.5006del	p.(Glu1669Glyfs*24)	ACMG	pathogenic (recessive)	g.129704313del	g.129383168del	-	LAMA2_000117	-	PubMed: Oliveira 2018, Journal: Oliveira 2018	-	-	Germline, SUMMARY record	-	-	-	Jorge Oliveira, Patricio Brand
+/+, +?/.	2	35	c.5050G>T	p.(Glu1684*)	ACMG	likely pathogenic (recessive), pathogenic (recessive)	g.129704357G>T	g.129383212G>T	-	LAMA2_000495	1 more item	PubMed: Oliveira 2018, Journal: Oliveira 2018	-	rs201632009	Germline, SUMMARY record	?	-	-	Jorge Oliveira, Andreas Laner
+/+, +/.	5	35i	c.5071+1G>A	p.?	ACMG	pathogenic (recessive)	g.129704379G>A	g.129383234G>A	-	LAMA2_000461	probable duplicate in Tan 2021	PubMed: Ge 2019, PubMed: Tan 2021, possibly PubMed: Ge 2018, PubMed: Xiong 2014, 1 more item	-	-	Germline, SUMMARY record	-	-	-	Johan den Dunnen, Jorge Oliveira
+/.	1	35i	c.(5071+1_5072-1)ins(?)	p.fs*	-	pathogenic (recessive)	g.(129704379_129712635)[ins?]	-	-	LAMA2_000411	mouse model; 6.1 Kb insertion (290 bp insertion intracisternal A-particle gene LTR in mRNA)	PubMed: Besse 2003	-	-	Germline	-	-	-	Johan den Dunnen
-/., -?/-?	3	35i	c.5071+18A>G	p.(=)	ACMG	benign, likely benign	g.129704396A>G	g.129383251A>G	-	LAMA2_000335	VKGL data sharing initiative Nederland	from website {DBsub-Emory}, PubMed: Oliveira 2018, Journal: Oliveira 2018	-	-	CLASSIFICATION record, Germline, SUMMARY record	-	-	-	Madhuri Hegde, Jorge Oliveira, VKGL-NL_Nijmegen
+?/+?, +?/.	2	35i_36	c.5072-1454_5154delinsAGATTGCC	p.?	ACMG	likely pathogenic (recessive)	g.129711182_129712718delinsAGATTGCC	g.129390037_129391573delinsAGATTGCC	-	LAMA2_000236	-	PubMed: Oliveira 2018, Journal: Oliveira 2018	-	-	Germline, SUMMARY record	-	-	-	Tom Winder, Jorge Oliveira
+/+	1	35i_65_	c.(5072-2432_5072-1409)_*219{0}	p.?	ACMG	pathogenic (recessive)	g.(129710204_129711227)_(132942814_133179434)del	-	-	LAMA2_000437	-	PubMed: Oliveira 2018, Journal: Oliveira 2018	-	-	SUMMARY record	-	-	-	Jorge Oliveira
-?/., ?/., ?/?	4	35i	c.5072-6del	p.(=)	ACMG	likely benign, VUS	g.129712630del	g.129391485del	LAMA2(NM_000426.3):c.5072-6del (p.(=))	LAMA2_000196	VKGL data sharing initiative Nederland	from website {DBsub-Emory}, PubMed: Oliveira 2018, Journal: Oliveira 2018	-	-	CLASSIFICATION record, Germline, SUMMARY record	-	-	-	Madhuri Hegde, Tom Winder, Jorge Oliveira, VKGL-NL_Leiden
-?/., ?/., ?/?	3	36	c.5074G>C	p.(Val1692Leu)	ACMG	likely benign, VUS	g.129712638G>C	g.129391493G>C	LAMA2(NM_000426.3):c.5074G>C (p.V1692L)	LAMA2_000519	VKGL data sharing initiative Nederland	PubMed: Chakravorty 2020, PubMed: Oliveira 2018, Journal: Oliveira 2018	-	-	CLASSIFICATION record, Germline, SUMMARY record	-	-	-	Johan den Dunnen, Jorge Oliveira, VKGL-NL_Rotterdam
-?/.	1	36	c.5105C>G	p.(Thr1702Ser)	-	likely benign	g.129712669C>G	g.129391524C>G	LAMA2(NM_000426.3):c.5105C>G (p.(Thr1702Ser))	LAMA2_000598	VKGL data sharing initiative Nederland	-	-	-	CLASSIFICATION record	-	-	-	VKGL-NL_Leiden
+/+, +/., ?/.	10	36	c.5116C>T	p.(Arg1706*), p.(Arg1706Ter)	ACMG	pathogenic, pathogenic (recessive), VUS	g.129712680C>T	g.129391535C>T	C5165T, LAMA2(NM_000426.3):c.5116C>T (p.R1706*)	LAMA2_000044	unknown variant 2nd chromosome, VKGL data sharing initiative Nederland	PubMed: Geranmayeh 2010, PubMed: Oliveira 2018, Journal: Oliveira 2018, PubMed: Reddy 2017, 1 more item	-	-	CLASSIFICATION record, Germline, SUMMARY record	-	-	-	Johan den Dunnen, Tom Winder, Jorge Oliveira, Tom Winder, VKGL-NL_Utrecht
+/.	1	36	c.5126_5133del	p.(Ala1709GlufsTer11)	ACMG	pathogenic (recessive)	g.129712690_129712697del	g.129391545_129391552del	c.5125_5132del	LAMA2_000811	-	PubMed: Ge 2019, PubMed: Tan 2021	-	-	Germline	-	-	-	Johan den Dunnen
+/+, +/.	2	36	c.5132del	p.(Glu1711Glyfs*14)	ACMG	pathogenic (recessive)	g.129712696del	g.129391551del	-	LAMA2_000373	-	PubMed: Oliveira 2018, Journal: Oliveira 2018	-	-	Germline, SUMMARY record	-	-	-	Tom Winder, Jorge Oliveira
+/+, +?/.	2	36	c.5134_5153del	p.(Arg1712Glufs*4)	ACMG	likely pathogenic (recessive), pathogenic (recessive)	g.129712698_129712717del	g.129391553_129391572del	-	LAMA2_000494	-	PubMed: Oliveira 2018, Journal: Oliveira 2018	-	-	Germline, SUMMARY record	?	-	-	Jorge Oliveira, Andreas Laner
+/+, +/.	10	36	c.5156_5159del	p.(Lys1719Argfs*5), p.(Lys1719ArgfsTer5)	ACMG	pathogenic (recessive)	g.129712720_129712723del	g.129391575_129391578del	c.5156_5159delAAGA	LAMA2_000445	probable duplicate in Tan 2021	PubMed: Ge 2019, PubMed: Tan 2021, PubMed: Oliveira 2018, Journal: Oliveira 2018, PubMed: Xiong 2014	-	-	Germline, SUMMARY record	-	-	-	Johan den Dunnen, Jorge Oliveira
+?/+?, +?/.	3	36	c.5182del	p.(Leu1728*)	ACMG	likely pathogenic (recessive)	g.129712746del	g.129391601del	-	LAMA2_000201	-	PubMed: Oliveira 2018, Journal: Oliveira 2018	-	-	Germline, SUMMARY record	-	-	-	Tom Winder, Jorge Oliveira
+/.	2	36	c.5212G>T	p.(Glu1738Ter)	ACMG	pathogenic (recessive)	g.129712776G>T	g.129391631G>T	-	LAMA2_000812	-	PubMed: Ge 2019, PubMed: Tan 2021	-	-	Germline	-	-	-	Johan den Dunnen
+/+, +/.	11	36i	c.5234+1G>A	p.?, p.Val1765Serfs*21	ACMG	pathogenic (recessive)	g.129712799G>A	g.129391654G>A	-	LAMA2_000148	-	PubMed: Marques 2014, PubMed: Oliveira 2008, PubMed: Oliveira 2018, Journal: Oliveira 2018	-	-	Germline, SUMMARY record	-	-	-	Rosário dos Santos, Tom Winder, Jorge Oliveira
-/., ?/., ?/?	3	37	c.5247C>T	p.(=), p.(Ala1749=)	ACMG	benign, VUS	g.129714202C>T	g.129393057C>T	LAMA2(NM_000426.3):c.5247C>T (p.A1749=)	LAMA2_000336	VKGL data sharing initiative Nederland	from website {DBsub-Emory}, PubMed: Oliveira 2018, Journal: Oliveira 2018	-	-	CLASSIFICATION record, Germline, SUMMARY record	-	-	-	Madhuri Hegde, Jorge Oliveira, VKGL-NL_Rotterdam
+/+, +/., ?/.	4	37	c.5259del	p.(Val1754*)	ACMG	pathogenic (recessive), VUS	g.129714214del	g.129393069del	-	LAMA2_000195	-	Nevo ESHG2008 P01.202, PubMed: Oliveira 2018, Journal: Oliveira 2018	-	-	Germline, SUMMARY record	-	-	-	Johan den Dunnen, Tom Winder, Jorge Oliveira
+/+, +/., ./.	7	37	c.5260del	p.(Val1754*), p.(Val1754Ter)	ACMG	likely pathogenic, pathogenic, pathogenic (recessive)	g.129714215del	g.129393070del	NM_000426.3(LAMA2):c.5260del p.(Val1754*), 1 more item	LAMA2_000441	variant could not be associated with disease phenotype, VKGL data sharing initiative Nederland	PubMed: Løkken 2015, PubMed: Oliveira 2018, Journal: Oliveira 2018, 1 more item	-	-	CLASSIFICATION record, Germline, SUMMARY record	-	-	-	Jorge Oliveira, Marjolijn JL Ligtenberg, VKGL-NL_Leiden, VKGL-NL_Rotterdam, VKGL-NL_Nijmegen, VKGL-NL_VUmc
+/+, +/.	2	37	c.5263A>T	p.(Lys1755*)	ACMG	pathogenic (recessive)	g.129714218A>T	g.129393073A>T	-	LAMA2_000406	-	PubMed: Oliveira 2018, Journal: Oliveira 2018	-	-	Germline, SUMMARY record	-	-	-	Jorge Oliveira
+?/.	1	37	c.5279_5280del	p.(Glu1760Valfs*6)	-	likely pathogenic	g.129714234_129714235del	g.129393089_129393090del	-	LAMA2_000695	combination of variants not reported	PubMed: Topf 2020	-	-	Germline	-	1/1001 cases	-	Johan den Dunnen
-?/., ?/., ?/?	3	37	c.5280G>A	p.(=), p.(Glu1760=)	ACMG	likely benign, VUS	g.129714235G>A	g.129393090G>A	LAMA2(NM_000426.3):c.5280G>A (p.E1760=)	LAMA2_000337	VKGL data sharing initiative Nederland	from website {DBsub-Emory}, PubMed: Oliveira 2018, Journal: Oliveira 2018	-	-	CLASSIFICATION record, Germline, SUMMARY record	-	-	-	Madhuri Hegde, Jorge Oliveira, VKGL-NL_Rotterdam
+/+, +/., +?/.	6	37	c.5290dup	p.(Glu1764Glyfs*3), p.(Glu1764GlyfsTer3)	ACMG	likely pathogenic, pathogenic (recessive)	g.129714245dup	g.129393100dup	c.5284_5285insG	LAMA2_000255	combination of variants not reported	PubMed: Ge 2019, PubMed: Tan 2021, PubMed: Ge 2019, PubMed: Tan 2021, possibly PubMed: Ge 2018, 3 more items	-	-	Germline, SUMMARY record	-	1/1001 cases	-	Johan den Dunnen, Jorge Oliveira
+/+, +/., +?/.	4	37	c.5325dup	p.(Leu1776Thrfs*3)	ACMG	likely pathogenic (recessive), pathogenic (recessive)	g.129714280dup	g.129393135dup	-	LAMA2_000229	-	PubMed: Geranmayeh 2010, PubMed: Oliveira 2018, Journal: Oliveira 2018	-	-	Germline, SUMMARY record	-	-	-	Johan den Dunnen, Tom Winder, Jorge Oliveira
+/.	1	37	c.5360G>A	p.(Trp1787Ter)	-	pathogenic	g.129714315G>A	g.129393170G>A	-	LAMA2_000721	-	-	-	-	Germline	-	-	-	LOVD
+/.	1	37	c.5374G>T	p.(Glu1792*)	-	pathogenic (recessive)	g.129714329G>T	g.129393184G>T	-	LAMA2_000571	-	PubMed: Giugliano 2018	-	-	Germline	-	-	-	Teresa Giugliano
-/., -?/-?	2	37	c.5382A>T	p.(=), p.=	ACMG	benign, likely benign	g.129714337A>T	g.129393192A>T	5431A>T ex36	LAMA2_000124	-	PubMed: Oliveira 2018, Journal: Oliveira 2018, PubMed: Tezak 2003	-	-	Germline, SUMMARY record	-	0.01	-	Johan den Dunnen, Jorge Oliveira
-?/.	1	37	c.5405G>T	p.(Arg1802Leu)	-	likely benign	g.129714360G>T	-	LAMA2(NM_000426.3):c.5405G>T (p.R1802L)	LAMA2_000729	VKGL data sharing initiative Nederland	-	-	-	CLASSIFICATION record	-	-	-	VKGL-NL_Rotterdam
+?/.	1	37i	c.5445+1G>A	p.?	-	likely pathogenic	g.129714401G>A	g.129393256G>A	-	LAMA2_000742	-	PubMed: Gonzalez-Quereda 2020	-	-	Germline	-	-	-	Johan den Dunnen
-/-, -/., -?/.	8	38	c.5466A>G	p.(=), p.(Glu1822=), p.=	ACMG	benign, likely benign	g.129722389A>G	g.129401244A>G	5466G>A, G5515A ex37, LAMA2(NM_000426.4):c.5466A>G (p.E1822=)	LAMA2_000045	VKGL data sharing initiative Nederland	from website {DBsub-Emory}, PubMed: Oliveira 2008, PubMed: Oliveira 2018, Journal: Oliveira 2018, 1 more item	-	-	CLASSIFICATION record, Germline, SUMMARY record	-	0.53	-	Johan den Dunnen, Rosário dos Santos, Madhuri Hegde, Jeffrey Miller, Jorge Oliveira, VKGL-NL_Groningen, VKGL-NL_Nijmegen, VKGL-NL_AMC
-?/.	1	38	c.5469C>T	p.(Ser1823=)	-	likely benign	g.129722392C>T	g.129401247C>T	LAMA2(NM_000426.4):c.5469C>T (p.S1823=)	LAMA2_000639	VKGL data sharing initiative Nederland	-	-	-	CLASSIFICATION record	-	-	-	VKGL-NL_Groningen
-?/.	1	38	c.5470G>A	p.(Gly1824Ser)	-	likely benign	g.129722393G>A	-	LAMA2(NM_000426.3):c.5470G>A (p.(Gly1824Ser))	LAMA2_000706	VKGL data sharing initiative Nederland	-	-	-	CLASSIFICATION record	-	-	-	VKGL-NL_Leiden
+/+, +/., +?/.	16	38	c.5476C>T	p.(Arg1826*), p.(Arg1826Ter)	ACMG	likely pathogenic (recessive), pathogenic, pathogenic (recessive)	g.129722399C>T	g.129401254C>T	5525C>T, LAMA2(NM_000426.3):c.5476C>T	LAMA2_000046	probable duplicate in Tan 2021, VKGL data sharing initiative Nederland	PubMed: Ge 2019, PubMed: Tan 2021, PubMed: Geranmayeh 2010, PubMed: Naom 1998, PubMed: Xiong 2014, 1 more item	-	-	CLASSIFICATION record, Germline, SUMMARY record	?	-	-	Johan den Dunnen, Tom Winder, Jorge Oliveira, Andreas Laner, VKGL-NL_Nijmegen
+/+, +/.	2	38	c.5487_5488del	p.(?), p.(Asn1830Hisfs*7)	ACMG	pathogenic (recessive)	g.129722410_129722411del	g.129401265_129401266del	5536-5537del	LAMA2_000047	unknown variant 2nd chromosome	PubMed: Allamand 2002, PubMed: Oliveira 2018, Journal: Oliveira 2018	-	-	Germline, SUMMARY record	-	-	-	Johan den Dunnen, Jorge Oliveira
-/-, -/.	11	38	c.5502G>A	p.(=), p.(Glu1834=), p.=	ACMG	benign	g.129722425G>A	g.129401280G>A	5502A>G, 5551A>G, A5551G, LAMA2(NM_000426.4):c.5502G>A (p.E1834=)	LAMA2_000048	VKGL data sharing initiative Nederland	from website {DBsub-Emory}, PubMed: Guicheney 1998, PubMed: Oliveira 2008, 2 more items	-	rs3749878	CLASSIFICATION record, Germline, SUMMARY record	-	0.53, 124/200	MnlI+, MnlI-, SpeI-	Johan den Dunnen, Rosário dos Santos, Nacim Louhichi, Madhuri Hegde, Jeffrey Miller, Jorge Oliveira, VKGL-NL_Groningen, VKGL-NL_Nijmegen, VKGL-NL_AMC
+/., -/., -?/., ?/.	14	38	c.5530C>A	p.(Arg1844Ser)	ACMG	benign, likely benign, pathogenic (recessive), VUS	g.129722453C>A	g.129401308C>A	5579C>A, 1 more item	LAMA2_000092	combination of variants not reported, unknown variant 2nd chromosome, 1 more item	from website {DBsub-Emory}, PubMed: Ge 2019, PubMed: Geranmayeh 2010, PubMed: Guicheney 1998	-	-	CLASSIFICATION record, Germline	-	4/200	-	Johan den Dunnen, Madhuri Hegde, Tom Winder, VKGL-NL_Leiden, VKGL-NL_Utrecht, VKGL-NL_Nijmegen, VKGL-NL_AMC
-?/.	1	38	c.5531G>A	p.(Arg1844His)	-	likely benign	g.129722454G>A	g.129401309G>A	LAMA2(NM_000426.3):c.5531G>A (p.R1844H)	LAMA2_000600	VKGL data sharing initiative Nederland	-	-	-	CLASSIFICATION record	-	-	-	VKGL-NL_Rotterdam
+/+, +/.	2	38	c.5550_5562+8delinsG	p.?	ACMG	pathogenic (recessive)	g.129722473_129722493delinsG	g.129401328_129401348delinsG	5550-5562+8del21insG	LAMA2_000256	-	PubMed: Geranmayeh 2010, PubMed: Oliveira 2018, Journal: Oliveira 2018	-	-	Germline, SUMMARY record	-	-	-	Johan den Dunnen, Jorge Oliveira
+/+, +/.	2	38i	c.5562+5G>A	p.[=, Lys1816_Asp1854del, Tyr1855Valfs*24], p.[=,Lys1816_Asp1854del,Tyr1855Valfs*24]	ACMG	pathogenic (recessive)	g.129722490G>A	g.129401345G>A	IVS37+5G>A	LAMA2_000133	not in 100 normal chromosomes; unknown variant 2nd chromosome	PubMed: Oliveira 2018, Journal: Oliveira 2018, PubMed: Tezak 2003	-	-	Germline, SUMMARY record	-	-	SpeI+	Johan den Dunnen, Jorge Oliveira
+/., +?/+?, +?/., ?/.	15	38i	c.5562+5G>C	p.?, p.Lys1816_Asp1854del, p.[Lys1816_Asp1854del, Tyr1855Valfs*24], 1 more item	ACMG	likely pathogenic, likely pathogenic (recessive), pathogenic (recessive), VUS	g.129722490G>C	g.129401345G>C	IVS37+5G>C	LAMA2_000049	not in 100 control chromosomes, not in 100 control chromosomes; reduced level LAMA2 RNA, 2 more items	from website {DBsub-Emory}, Subm. FMuntoni, PubMed: Geranmayeh 2010, PubMed: Tezak 2003, 2 more items	-	-	CLASSIFICATION record, Germline, SUMMARY record	-	-	MaeIII+, SpeI+	Johan den Dunnen, Madhuri Hegde, Tom Winder, Jorge Oliveira, Angela Gruber, VKGL-NL_Nijmegen
+/.	1	38i	c.5563-1G>A	p.?	ACMG	pathogenic (recessive)	g.129723468G>A	g.129402323G>A	-	LAMA2_000813	-	PubMed: Tan 2021	-	-	Germline	-	-	-	Johan den Dunnen
?/., ?/?	2	39	c.5614G>T	p.(Asp1872Tyr)	ACMG	VUS	g.129723520G>T	g.129402375G>T	-	LAMA2_000338	-	from website {DBsub-Emory}, PubMed: Oliveira 2018, Journal: Oliveira 2018	-	-	Germline, SUMMARY record	-	-	-	Madhuri Hegde, Jorge Oliveira
?/., ?/?	2	39	c.5633C>T	p.(Ser1878Phe)	ACMG	VUS	g.129723539C>T	g.129402394C>T	LAMA2(NM_000426.3):c.5633C>T (p.S1878F)	LAMA2_000520	VKGL data sharing initiative Nederland	PubMed: Oliveira 2018, Journal: Oliveira 2018	-	-	CLASSIFICATION record, SUMMARY record	-	-	-	Jorge Oliveira, VKGL-NL_Rotterdam
+/+, +/.	2	39	c.5654del	p.(Lys1885Serfs*16)	ACMG	pathogenic (recessive)	g.129723560del	g.129402415del	5702delA	LAMA2_000050	1 more item	PubMed: Naom 2000, PubMed: Geranmayeh 2010, PubMed: Oliveira 2018, Journal: Oliveira 2018	-	-	De novo, SUMMARY record	-	-	HindIII-	Johan den Dunnen, Jorge Oliveira
-?/.	1	39	c.5655G>T	p.(Lys1885Asn)	-	likely benign	g.129723561G>T	g.129402416G>T	LAMA2(NM_000426.3):c.5655G>T (p.(Lys1885Asn))	LAMA2_000601	VKGL data sharing initiative Nederland	-	-	-	CLASSIFICATION record	-	-	-	VKGL-NL_Leiden
?/.	1	39	c.5681A>G	p.(Glu1894Gly)	-	VUS	g.129723587A>G	-	LAMA2(NM_000426.3):c.5681A>G (p.(Glu1894Gly))	LAMA2_000749	VKGL data sharing initiative Nederland	-	-	-	CLASSIFICATION record	-	-	-	VKGL-NL_Leiden
+/.	2	39	c.5687dup	p.(His1896GlnfsTer7)	ACMG	pathogenic (recessive)	g.129723593dup	g.129402448dup	-	LAMA2_000814	-	PubMed: Tan 2021	-	-	Germline	-	-	-	Johan den Dunnen
?/., ?/?	3	39	c.5692G>T	p.(Ala1898Ser)	ACMG	VUS	g.129723598G>T	g.129402453G>T	LAMA2(NM_000426.3):c.5692G>T (p.A1898S), LAMA2(NM_000426.4):c.5692G>T (p.A1898S)	LAMA2_000521	VKGL data sharing initiative Nederland	PubMed: Oliveira 2018, Journal: Oliveira 2018	-	-	CLASSIFICATION record, SUMMARY record	-	-	-	Jorge Oliveira, VKGL-NL_Rotterdam, VKGL-NL_Groningen
+/., +?/+?	2	39	c.5706_5712del	p.(Asp1902Glufs*60)	ACMG	likely pathogenic (recessive), pathogenic (recessive)	g.129723612_129723618del	g.129402467_129402473del	5706_5712delCTCATCT	LAMA2_000339	-	from website {DBsub-Emory}, PubMed: Oliveira 2018, Journal: Oliveira 2018	-	-	Germline, SUMMARY record	-	-	-	Madhuri Hegde, Jorge Oliveira
-/., -?/-?	2	39	c.5714C>G	p.(Ala1905Gly), p.Ala1905Gly	ACMG	benign, likely benign	g.129723620C>G	g.129402475C>G	5763C>G ex38	LAMA2_000125	-	PubMed: Oliveira 2018, Journal: Oliveira 2018, PubMed: Tezak 2003	-	-	Germline, SUMMARY record	-	0.16	-	Johan den Dunnen, Jorge Oliveira
?/.	1	39	c.5722G>A	p.(Asp1908Asn)	-	VUS	g.129723628G>A	g.129402483G>A	-	LAMA2_000602	VKGL data sharing initiative Nederland	-	-	-	CLASSIFICATION record	-	-	-	VKGL-NL_Nijmegen
-/., -?/-?	2	39i	c.5726+39T>C	p.(=)	ACMG	benign, likely benign	g.129723671T>C	g.129402526T>C	-	LAMA2_000340	-	from website {DBsub-Emory}, PubMed: Oliveira 2018, Journal: Oliveira 2018	-	-	Germline, SUMMARY record	-	-	-	Madhuri Hegde, Jorge Oliveira
-/-, -/.	2	39i	c.5727-24T>A	p.(=)	ACMG	benign	g.129724942T>A	g.129403797T>A	-	LAMA2_000341	-	from website {DBsub-Emory}, PubMed: Oliveira 2018, Journal: Oliveira 2018	-	-	Germline, SUMMARY record	-	-	-	Madhuri Hegde, Jorge Oliveira
-/-, -/.	5	39i	c.5727-24_5727-21delinsACTG	p.(=)	ACMG	benign	g.129724942_129724945delinsACTG	g.129403797_129403800delinsACTG	[5727-24 T>A; 5727-22_21CT>TG]	LAMA2_000171	-	from website {DBsub-Emory}, PubMed: Oliveira 2008, PubMed: Oliveira 2018, Journal: Oliveira 2018	-	-	Germline, SUMMARY record	-	22/50	-	Rosário dos Santos, Madhuri Hegde, Jeffrey Miller, Jorge Oliveira
-/-, -/.	2	39i	c.5727-22C>T	p.(=)	ACMG	benign	g.129724944C>T	g.129403799C>T	-	LAMA2_000342	-	from website {DBsub-Emory}, PubMed: Oliveira 2018, Journal: Oliveira 2018	-	-	Germline, SUMMARY record	-	-	-	Madhuri Hegde, Jorge Oliveira
-/-, -/.	3	39i	c.5727-21T>G	p.(=)	ACMG	benign	g.129724945T>G	g.129403800T>G	LAMA2(NM_000426.4):c.5727-21T>G	LAMA2_000343	VKGL data sharing initiative Nederland	from website {DBsub-Emory}, PubMed: Oliveira 2018, Journal: Oliveira 2018	-	-	CLASSIFICATION record, Germline, SUMMARY record	-	-	-	Madhuri Hegde, Jorge Oliveira, VKGL-NL_AMC
-?/.	1	40	c.5835C>G	p.(Ala1945=)	-	likely benign	g.129725074C>G	g.129403929C>G	LAMA2(NM_000426.3):c.5835C>G (p.A1945=)	LAMA2_000603	VKGL data sharing initiative Nederland	-	-	-	CLASSIFICATION record	-	-	-	VKGL-NL_Rotterdam
+/.	1	40	c.5862del	p.(Lys1954AsnfsTer10)	ACMG	pathogenic (recessive)	g.129725101del	g.129403956del	c.5859delA	LAMA2_000815	-	PubMed: Ge 2019, PubMed: Tan 2021	-	-	Germline	-	-	-	Johan den Dunnen
?/.	1	40	c.5863C>G	p.(Leu1955Val)	-	VUS	g.129725102C>G	-	LAMA2(NM_000426.3):c.5863C>G (p.L1955V)	LAMA2_000750	VKGL data sharing initiative Nederland	-	-	-	CLASSIFICATION record	-	-	-	VKGL-NL_Rotterdam
+/+, +/.	2	40	c.5865+1del	p.(Ala1956Glnfs*8), p.Ala1956Glnfs*8	ACMG	pathogenic (recessive)	g.129725105del	g.129403960del	5914del	LAMA2_000051	described as 5914delC in Allemand 2002; unknown variant 2nd chromosome	PubMed: Oliveira 2018, Journal: Oliveira 2018, PubMed: Pegoraro 1998, PubMed: Hayashi 2001	-	-	Germline, SUMMARY record	-	-	-	Johan den Dunnen, Jorge Oliveira
-/., -?/-?	2	40i	c.5865+175A>C	p.(=)	ACMG	benign, likely benign	g.129725279A>C	g.129404134A>C	-	LAMA2_000172	-	PubMed: Oliveira 2008, PubMed: Oliveira 2018, Journal: Oliveira 2018	-	-	Germline, SUMMARY record	-	1950-05-01	-	Rosário dos Santos, Jorge Oliveira
+/.	1	40i_47i	c.(5865+1_5866-1)_(6707+1_6708-1)del	p.?	ACMG	pathogenic (recessive)	g.(129725105_129748896)_(129775434_129777479)del	-	del ex41-47	LAMA2_000816	-	PubMed: Ge 2019, PubMed: Tan 2021, possibly PubMed: Ge 2018	-	-	Germline	-	-	-	Johan den Dunnen
+/+, +/.	2	40i_48i	c.(5865+1_5866-1)_(6867+1_6868-1)del	p.(del?), p.?	ACMG	pathogenic (recessive)	g.(129725105_129748896)_(129777640_129781344)del	-	-	LAMA2_000450	probable duplicate in Tan 2021	PubMed: Oliveira 2018, Journal: Oliveira 2018, PubMed: Xiong 2014	-	-	Germline, SUMMARY record	-	-	-	Jorge Oliveira
+/+, +/., +?/., ?/.	7	41	c.5914C>T	p.(Gln1972*)	ACMG	likely pathogenic (recessive), pathogenic (recessive), VUS	g.129748945C>T	g.129427800C>T	-	LAMA2_000209	No second variant found	from website {DBsub-Emory}, PubMed: Oliveira 2018, Journal: Oliveira 2018	-	-	Germline, SUMMARY record	-	-	-	Madhuri Hegde, Tom Winder, Jorge Oliveira, Angela Gruber
-/., -?/-?	2	41i	c.5968+28T>A	p.(=)	ACMG	benign, likely benign	g.129749027T>A	g.129427882T>A	-	LAMA2_000344	-	from website {DBsub-Emory}, PubMed: Oliveira 2018, Journal: Oliveira 2018	-	-	Germline, SUMMARY record	-	-	-	Madhuri Hegde, Jorge Oliveira
-?/., ?/?	2	41i	c.5969-8A>T	p.(=)	ACMG	likely benign, VUS	g.129759783A>T	g.129438638A>T	LAMA2(NM_000426.3):c.5969-8A>T (p.(=))	LAMA2_000522	VKGL data sharing initiative Nederland	PubMed: Oliveira 2018, Journal: Oliveira 2018	-	-	CLASSIFICATION record, SUMMARY record	-	-	-	Jorge Oliveira, VKGL-NL_Leiden
-?/., ?/?	3	41i	c.5969-5C>T	p.?	ACMG	likely benign, VUS	g.129759786C>T	g.129438641C>T	LAMA2(NM_000426.4):c.5969-5C>T	LAMA2_000523	VKGL data sharing initiative Nederland	PubMed: Oliveira 2018, Journal: Oliveira 2018	-	-	CLASSIFICATION record, SUMMARY record	-	-	-	Jorge Oliveira, VKGL-NL_Groningen, VKGL-NL_Nijmegen
?/.	1	41i	c.5969-4G>A	p.?	-	VUS	g.129759787G>A	g.129438642G>A	-	LAMA2_000604	-	MDCRC 2021, submitted	-	-	Germline/De novo (untested)	-	-	-	Lakshmi Bremadesam
+?/+?, +?/.	2	42	c.5998del	p.(Thr2000Profs*3)	ACMG	likely pathogenic (recessive)	g.129759820del	g.129438675del	-	LAMA2_000206	-	PubMed: Oliveira 2018, Journal: Oliveira 2018	-	-	Germline, SUMMARY record	-	-	-	Tom Winder, Jorge Oliveira
-?/., ?/?	2	42	c.6002G>A	p.(Arg2001Lys)	ACMG	likely benign, VUS	g.129759824G>A	g.129438679G>A	LAMA2(NM_000426.3):c.6002G>A (p.R2001K)	LAMA2_000524	VKGL data sharing initiative Nederland	PubMed: Oliveira 2018, Journal: Oliveira 2018	-	-	CLASSIFICATION record, SUMMARY record	-	-	-	Jorge Oliveira, VKGL-NL_Rotterdam
+/., +?/+?, ?/.	3	42	c.6011del	p.(Asn2004Metfs*10)	ACMG	likely pathogenic (recessive), pathogenic (recessive), VUS	g.129759833del	g.129438688del	-	LAMA2_000345, LAMA2_000662	1 heterozygous, no homozygous; Clinindb (India)	from website {DBsub-Emory}, PubMed: Narang 2020, Journal: Narang 2020, 1 more item	-	rs398123379	Germline, SUMMARY record	-	1/2790 individuals	-	Madhuri Hegde, Jorge Oliveira, Mohammed Faruq
-?/.	1	-	c.6027T>G	p.(Asn2009Lys)	-	likely benign	g.129759849T>G	-	LAMA2(NM_000426.3):c.6027T>G (p.N2009K)	LAMA2_000751	VKGL data sharing initiative Nederland	-	-	-	CLASSIFICATION record	-	-	-	VKGL-NL_Rotterdam
-?/., ?/?	2	42	c.6030G>T	p.(=), p.(Gly2010=)	ACMG	likely benign, VUS	g.129759852G>T	g.129438707G>T	LAMA2(NM_000426.4):c.6030G>T (p.G2010=)	LAMA2_000525	VKGL data sharing initiative Nederland	PubMed: Oliveira 2018, Journal: Oliveira 2018	-	-	CLASSIFICATION record, SUMMARY record	-	-	-	Jorge Oliveira, VKGL-NL_AMC
+/., +?/+?	2	42	c.6038del	p.(Leu2013*)	ACMG	likely pathogenic (recessive), pathogenic (recessive)	g.129759860del	g.129438715del	-	LAMA2_000346	-	from website {DBsub-Emory}, PubMed: Oliveira 2018, Journal: Oliveira 2018	-	-	Germline, SUMMARY record	-	-	-	Madhuri Hegde, Jorge Oliveira
+?/.	1	42	c.6050_6053del	p.(Asn2017ThrfsTer48)	ACMG	likely pathogenic (recessive)	g.129759872_129759875del	g.129438727_129438730del	-	LAMA2_000817	-	PubMed: Tan 2021	-	-	Germline	-	-	-	Johan den Dunnen
-?/.	2	42i	c.6085+?del	p.(=)	-	likely benign	g.129759907del	g.129438762del	c.6085+12delA	LAMA2_000200	1 more item	-	-	-	Germline	-	1	-	Olfa Siala
-/., -?/-?	2	42i	c.6086-40C>G	p.(=)	ACMG	benign, likely benign	g.129761921C>G	g.129440776C>G	-	LAMA2_000347	-	from website {DBsub-Emory}, PubMed: Oliveira 2018, Journal: Oliveira 2018	-	-	Germline, SUMMARY record	-	-	-	Madhuri Hegde, Jorge Oliveira
-?/.	1	43	c.6136G>A	p.(Asp2046Asn)	-	likely benign	g.129762011G>A	g.129440866G>A	LAMA2(NM_000426.3):c.6136G>A (p.D2046N)	LAMA2_000605	VKGL data sharing initiative Nederland	-	-	-	CLASSIFICATION record	-	-	-	VKGL-NL_Rotterdam
-/., -?/-?	3	43	c.6150T>C	p.(=), p.(Asp2050=)	ACMG	benign, likely benign	g.129762025T>C	g.129440880T>C	LAMA2(NM_000426.3):c.6150T>C (p.D2050=)	LAMA2_000348	VKGL data sharing initiative Nederland	from website {DBsub-Emory}, PubMed: Oliveira 2018, Journal: Oliveira 2018	-	-	CLASSIFICATION record, Germline, SUMMARY record	-	-	-	Madhuri Hegde, Jorge Oliveira, VKGL-NL_Rotterdam
-/., -?/-?	2	43	c.6153A>T	p.(=), p.=	ACMG	benign, likely benign	g.129762028A>T	g.129440883A>T	A6202T	LAMA2_000102	-	PubMed: Oliveira 2018, Journal: Oliveira 2018, PubMed: Pegoraro 1998	-	-	Germline, SUMMARY record	-	-	-	Johan den Dunnen, Jorge Oliveira
-?/-?, -?/.	4	43	c.6161A>G	p.(Gln2054Arg)	ACMG	likely benign	g.129762036A>G	g.129440891A>G	LAMA2(NM_000426.3):c.6161A>G (p.Q2054R, p.(Gln2054Arg))	LAMA2_000526	VKGL data sharing initiative Nederland	PubMed: Oliveira 2018, Journal: Oliveira 2018	-	-	CLASSIFICATION record, SUMMARY record	-	-	-	Jorge Oliveira, VKGL-NL_Leiden, VKGL-NL_Rotterdam, VKGL-NL_Nijmegen
-/., -?/-?	4	43	c.6167C>A	p.(Thr2056Lys)	ACMG	benign, likely benign	g.129762042C>A	g.129440897C>A	LAMA2(NM_000426.4):c.6167C>A (p.T2056K)	LAMA2_000349	VKGL data sharing initiative Nederland	from website {DBsub-Emory}, PubMed: Oliveira 2018, Journal: Oliveira 2018	-	-	CLASSIFICATION record, Germline, SUMMARY record	-	-	-	Madhuri Hegde, Jorge Oliveira, VKGL-NL_Nijmegen, VKGL-NL_AMC
?/.	1	43	c.6206A>G	p.(Tyr2069Cys)	-	VUS	g.129762081A>G	g.129440936A>G	-	LAMA2_000663	conflicting interpretations of pathogenicity; 18 heterozygous, no homozygous; Clinindb (India)	PubMed: Narang 2020, Journal: Narang 2020	-	rs117884199	Germline	-	18/2793 individuals	-	Mohammed Faruq
+/., +?/+?, +?/.	3	43	c.6207C>A	p.(Tyr2069*), p.(Tyr2069Ter)	ACMG	likely pathogenic (recessive), pathogenic (recessive)	g.129762082C>A	g.129440937C>A	-	LAMA2_000223	-	PubMed: Ge 2019, PubMed: Tan 2021, PubMed: Oliveira 2018, Journal: Oliveira 2018	-	-	Germline, SUMMARY record	-	-	-	Johan den Dunnen, Tom Winder, Jorge Oliveira
-/., -?/-?	2	43	c.6234A>G	p.(=)	ACMG	benign, likely benign	g.129762109A>G	g.129440964A>G	-	LAMA2_000350	-	from website {DBsub-Emory}, PubMed: Oliveira 2018, Journal: Oliveira 2018	-	-	Germline, SUMMARY record	-	-	-	Madhuri Hegde, Jorge Oliveira
+/.	1	43	c.6235del	p.(Thr2079ArgfsTer24)	ACMG	pathogenic (recessive)	g.129762110del	g.129440965del	c.6232delA	LAMA2_000818	-	PubMed: Ge 2019, PubMed: Tan 2021	-	-	Germline	-	-	-	Johan den Dunnen
-/-, -/.	27	43	c.6237G>A	p.(=), p.(?), p.(Thr2079=), p.=	ACMG	benign	g.129762112G>A	g.129440967G>A	6286G>A, G6286A, G6286A ex42, LAMA2(NM_000426.4):c.6237G>A (p.T2079=)	LAMA2_000052	VKGL data sharing initiative Nederland	from website {DBsub-Emory}, PubMed: DiBlasi 2011, PubMed: Guicheney 1998, PubMed: Pegoraro 1996, 2 more items	-	rs2297738	CLASSIFICATION record, Germline, SUMMARY record	-	0.01, 32/200	BsmI-	Johan den Dunnen, Nacim Louhichi, Madhuri Hegde, Jorge Oliveira, Andreas Laner, VKGL-NL_Nijmegen, VKGL-NL_AMC
+/+, +?/.	2	43	c.6266del	p.(Asn2089Thrfs*14)	ACMG	likely pathogenic (recessive), pathogenic (recessive)	g.129762141del	g.129440996del	-	LAMA2_000215	-	PubMed: Oliveira 2018, Journal: Oliveira 2018	-	-	Germline, SUMMARY record	-	-	-	Tom Winder, Jorge Oliveira
+/+, +/.	3	43i	c.6268+2T>C	p.?	ACMG	pathogenic (recessive)	g.129762145T>C	g.129441000T>C	-	LAMA2_000444	probable duplicate in Tan 2021	PubMed: Ge 2019, PubMed: Tan 2021, PubMed: Oliveira 2018, Journal: Oliveira 2018, PubMed: Xiong 2014	-	-	Germline, SUMMARY record	-	-	-	Johan den Dunnen, Jorge Oliveira
-/., -?/-?	2	43i	c.6268+77C>T	p.(=)	ACMG	benign, likely benign	g.129762220C>T	g.129441075C>T	-	LAMA2_000173	-	PubMed: Oliveira 2008, PubMed: Oliveira 2018, Journal: Oliveira 2018	-	-	Germline, SUMMARY record	-	1950-03-01	-	Rosário dos Santos, Jorge Oliveira
-/., -?/-?	2	43i	c.6269-840A>G	p.(=)	ACMG	benign, likely benign	g.129763368A>G	g.129442223A>G	LAMA2(NM_001079823.2):c.6269-840A>G	LAMA2_000561	VKGL data sharing initiative Nederland	PubMed: Oliveira 2018, Journal: Oliveira 2018	-	-	CLASSIFICATION record, SUMMARY record	-	-	-	Jorge Oliveira, VKGL-NL_AMC
-/., -?/-?	3	44i	c.6274+4C>T	p.?	ACMG	benign, likely benign	g.129764217C>T	g.129443072C>T	-	LAMA2_000351	VKGL data sharing initiative Nederland	from website {DBsub-Emory}, PubMed: Oliveira 2018, Journal: Oliveira 2018	-	-	CLASSIFICATION record, Germline, SUMMARY record	-	-	-	Madhuri Hegde, Jorge Oliveira, VKGL-NL_Nijmegen
-/., -?/-?	2	44i	c.6274+24C>T	p.(=)	ACMG	benign, likely benign	g.129764237C>T	g.129443092C>T	-	LAMA2_000352	-	from website {DBsub-Emory}, PubMed: Oliveira 2018, Journal: Oliveira 2018	-	-	Germline, SUMMARY record	-	-	-	Madhuri Hegde, Jorge Oliveira
-/., -?/-?	2	44i	c.6274+47A>T	p.(=)	ACMG	benign, likely benign	g.129764260A>T	g.129443115A>T	-	LAMA2_000353	-	from website {DBsub-Emory}, PubMed: Oliveira 2018, Journal: Oliveira 2018	-	-	Germline, SUMMARY record	-	-	-	Madhuri Hegde, Jorge Oliveira
-/.	1	45	c.6279C>T	p.(Ala2093=)	-	benign	g.129766816C>T	g.129445671C>T	(A2093A)	LAMA2_000299	lymphocyte mRNA allele not expressed	-	-	-	Germline	-	-	-	Johan den Dunnen
+/., +?/+?	2	45	c.6310C>T	p.(Gln2104*), p.(Gln2104Ter)	ACMG	likely pathogenic (recessive), pathogenic	g.129766847C>T	g.129445702C>T	-	LAMA2_000553	VKGL data sharing initiative Nederland	PubMed: Oliveira 2018, Journal: Oliveira 2018	-	-	CLASSIFICATION record, SUMMARY record	-	-	-	Jorge Oliveira, VKGL-NL_Nijmegen
?/., ?/?	2	45	c.6322C>T	p.(Arg2108Trp)	ACMG	VUS	g.129766859C>T	g.129445714C>T	-	LAMA2_000354	-	from website {DBsub-Emory}, PubMed: Oliveira 2018, Journal: Oliveira 2018	-	-	Germline, SUMMARY record	-	-	-	Madhuri Hegde, Jorge Oliveira
-?/.	1	45	c.6345C>T	p.(Pro2115=)	-	likely benign	g.129766882C>T	-	LAMA2(NM_000426.3):c.6345C>T (p.P2115=)	LAMA2_000752	VKGL data sharing initiative Nederland	-	-	-	CLASSIFICATION record	-	-	-	VKGL-NL_Rotterdam
+?/+?, +?/.	3	45i	c.6429+1G>T	p.?	ACMG	likely pathogenic (recessive)	g.129766967G>T	g.129445822G>T	-	LAMA2_000242	-	PubMed: Oliveira 2018, Journal: Oliveira 2018	-	-	Germline, SUMMARY record	-	-	-	Tom Winder, Jorge Oliveira, Angela Gruber
+/.	1	45i	c.6429+3A>C	p.[Ile2092fs,Lys2090fs]	-	pathogenic (recessive)	g.129766969A>C	g.129445824A>C	-	LAMA2_000572	-	PubMed: Giugliano 2018	-	-	Germline	-	-	-	Teresa Giugliano
?/.	1	45i	c.6429+4A>C	p.?	-	VUS	g.129766970A>C	g.129445825A>C	-	LAMA2_000739	Novel variant (2021)	MDCRC 2021, submitted	-	-	Germline/De novo (untested)	-	-	-	Lakshmi Bremadesam
-?/.	1	45i	c.6430-5dup	p.?	-	likely benign	g.129774128dup	g.129452983dup	-	LAMA2_000640	VKGL data sharing initiative Nederland	-	-	-	CLASSIFICATION record	-	-	-	VKGL-NL_Nijmegen
+?/+?, +?/.	3	45i	c.6430-2A>G	p.?	ACMG	likely pathogenic (recessive)	g.129774131A>G	g.129452986A>G	-	LAMA2_000380	-	PubMed: Fattahi 2017, PubMed: Oliveira 2018, Journal: Oliveira 2018	-	-	Germline, SUMMARY record	-	-	-	Jorge Oliveira, Zohreh Fattahi
+/.	1	45i_47i	c.(6429+1_6430-1)_(6707+1_6708-1)del	p.?	ACMG	pathogenic (recessive)	g.(129766967_129774132)_(129775434_129777479)del	-	del ex46-47	LAMA2_000846	combination of variants not reported	PubMed: Ge 2019	-	-	Germline	-	-	-	Johan den Dunnen
?/.	1	46	c.6430A>C	p.(Ile2144Leu)	-	VUS	g.129774133A>C	-	-	LAMA2_000707	VKGL data sharing initiative Nederland	-	-	-	CLASSIFICATION record	-	-	-	VKGL-NL_Nijmegen
+/.	2	46	c.6433A>T	p.(Lys2145Ter)	ACMG	pathogenic (recessive)	g.129774136A>T	g.129452991A>T	-	LAMA2_000819	-	PubMed: Ge 2019, PubMed: Tan 2021, possibly PubMed: Ge 2018	-	-	Germline	-	-	-	Johan den Dunnen
-/., -?/-?, -?/.	3	46	c.6450A>T	p.(=), p.(Ser2150=), p.=	ACMG	benign, likely benign	g.129774153A>T	g.129453008A>T	6499A>T ex45, LAMA2(NM_000426.3):c.6450A>T (p.(Ser2150=))	LAMA2_000126	VKGL data sharing initiative Nederland	PubMed: Oliveira 2018, Journal: Oliveira 2018, PubMed: Tezak 2003	-	-	CLASSIFICATION record, Germline, SUMMARY record	-	0.03	-	Johan den Dunnen, Jorge Oliveira, VKGL-NL_Leiden
-/., -?/-?	2	46	c.6459C>T	p.(=), p.=	ACMG	benign, likely benign	g.129774162C>T	g.129453017C>T	C6508T	LAMA2_000103	-	PubMed: Oliveira 2018, Journal: Oliveira 2018, PubMed: Pegoraro 1998	-	-	Germline, SUMMARY record	-	-	-	Johan den Dunnen, Jorge Oliveira
?/., ?/?	2	46	c.6461G>A	p.(Cys2154Tyr)	ACMG	VUS	g.129774164G>A	g.129453019G>A	LAMA2(NM_000426.3):c.6461G>A (p.(Cys2154Tyr))	LAMA2_000527	VKGL data sharing initiative Nederland	PubMed: Oliveira 2018, Journal: Oliveira 2018	-	-	CLASSIFICATION record, SUMMARY record	-	-	-	Jorge Oliveira, VKGL-NL_Leiden
+/+, +/.	4	46	c.6466C>T	p.(Arg2156*), p.(Arg2156Ter)	ACMG	pathogenic (recessive)	g.129774169C>T	g.129453024C>T	-	LAMA2_000421	-	PubMed: Ge 2019, PubMed: Tan 2021, PubMed: Ge 2019, PubMed: Tan 2021, possibly PubMed: Ge 2018, 2 more items	-	-	Germline, SUMMARY record	yes	-	-	Johan den Dunnen, Jorge Oliveira
+/+, +/., +?/.	16	46	c.6488del	p.(Lys2163Argfs*12)	ACMG	likely pathogenic (recessive), pathogenic (recessive)	g.129774191del	g.129453046del	-	LAMA2_000198	-	PubMed: Geranmayeh 2010, PubMed: Oliveira 2018, Journal: Oliveira 2018	-	-	Germline, SUMMARY record	-	-	-	Johan den Dunnen, Tom Winder, Jorge Oliveira
+/+, +/.	2	46	c.6501C>A	p.(Tyr2167*)	ACMG	pathogenic (recessive)	g.129774204C>A	g.129453059C>A	-	LAMA2_000496	-	PubMed: Oliveira 2018, Journal: Oliveira 2018	-	-	Germline, SUMMARY record	-	-	-	Jorge Oliveira, Angela Gruber
+/+, +/.	2	46	c.6501C>G	p.(Tyr2167*)	ACMG	pathogenic (recessive)	g.129774204C>G	g.129453059C>G	-	LAMA2_000407	-	PubMed: Oliveira 2018, Journal: Oliveira 2018	-	-	Germline, SUMMARY record	-	-	-	Jorge Oliveira
?/?	1	46	c.6506A>G	p.(Asn2169Ser)	ACMG	VUS	g.129774209A>G	g.129453064A>G	-	LAMA2_000528	-	PubMed: Oliveira 2018, Journal: Oliveira 2018	-	-	SUMMARY record	-	-	-	Jorge Oliveira
+/+, +/.	7	46	c.6513_6515del	p.(Val2172del)	ACMG	pathogenic (recessive)	g.129774216_129774218del	g.129453071_129453073del	c.6513_6515delTTG	LAMA2_000429	probable duplicate in Tan 2021	PubMed: Ge 2019, PubMed: Tan 2021, PubMed: Liang 2017, PubMed: Oliveira 2018, Journal: Oliveira 2018, 1 more item	-	-	Germline, SUMMARY record	-	-	-	Johan den Dunnen, Jorge Oliveira
+/.	1	46	c.6527_6528del	p.(Thr2176SerfsTer4)	ACMG	pathogenic (recessive)	g.129774230_129774231del	g.129453085_129453086del	c.6526_-6527del	LAMA2_000820	-	PubMed: Ge 2019, PubMed: Tan 2021	-	-	Germline	-	-	-	Johan den Dunnen
?/., ?/?	3	46	c.6548T>G	p.(Leu2183Arg)	ACMG	VUS	g.129774251T>G	g.129453106T>G	-	LAMA2_000241	-	PubMed: Oliveira 2018, Journal: Oliveira 2018	-	-	Germline, SUMMARY record	-	-	-	Tom Winder, Jorge Oliveira
?/.	1	46	c.6566C>A	p.(Ala2189Asp)	-	VUS	g.129774269C>A	g.129453124C>A	LAMA2(NM_000426.3):c.6566C>A (p.(Ala2189Asp))	LAMA2_000606	VKGL data sharing initiative Nederland	-	-	-	CLASSIFICATION record	-	-	-	VKGL-NL_Leiden
?/.	2	47	c.6584T>C	p.(Leu2195Pro)	ACMG	VUS	g.129775310T>C	g.129454165T>C	-	LAMA2_000821	-	PubMed: Ge 2019, PubMed: Tan 2021, PubMed: Ge 2019, PubMed: Tan 2021, possibly PubMed: Ge 2018	-	-	Germline	-	-	-	Johan den Dunnen
?/.	1	47	c.6586G>C	p.(Ala2196Pro)	ACMG	VUS	g.129775312G>C	g.129454167G>C	-	LAMA2_000847	combination of variants not reported	PubMed: Ge 2019	-	-	Germline	-	-	-	Johan den Dunnen
+?/+?, +?/.	2	47	c.6588dup	p.(Ile2197Tyrfs*5)	ACMG	likely pathogenic (recessive)	g.129775314dup	g.129454169dup	-	LAMA2_000233	-	PubMed: Oliveira 2018, Journal: Oliveira 2018	-	-	Germline, SUMMARY record	-	-	-	Tom Winder, Jorge Oliveira
+?/.	1	47	c.6599G>A	p.(Arg2200His)	-	pathogenic (recessive)	g.129775325G>A	g.129454180G>A	-	LAMA2_000573	-	PubMed: Giugliano 2018	-	-	Germline	-	-	-	Teresa Giugliano
+/+, +/., +?/.	4	47	c.6617del	p.(Phe2206Serfs*12)	ACMG	likely pathogenic (recessive), pathogenic (recessive)	g.129775343del	g.129454198del	-	LAMA2_000306	-	from website {DBsub-Emory}, PubMed: Oliveira 2018, Journal: Oliveira 2018, PubMed: Valencia 2013	-	-	Germline, SUMMARY record	-	-	-	Madhuri Hegde, Tom Winder, Jorge Oliveira
+?/.	1	47	c.6624G>C	p.(Trp2208Cys)	-	likely pathogenic	g.129775350G>C	g.129454205G>C	-	LAMA2_000696	combination of variants not reported	PubMed: Topf 2020	-	-	Germline	-	1/1001 cases	-	Johan den Dunnen
+?/.	1	47	c.6634_6645del	p.(Ser2212_Gly2215del)	ACMG	likely pathogenic (recessive)	g.129775360_129775371del	g.129454215_129454226del	c.6628_6639del	LAMA2_000822	-	PubMed: Ge 2019, PubMed: Tan 2021	-	-	Germline	-	-	-	Johan den Dunnen
-?/.	1	47	c.6649G>A	p.(Val2217Ile)	-	likely benign	g.129775375G>A	g.129454230G>A	-	LAMA2_000641	VKGL data sharing initiative Nederland	-	-	-	CLASSIFICATION record	-	-	-	VKGL-NL_Nijmegen
+/., +?/+?, +?/.	3	47	c.6690C>A	p.(Tyr2230*)	ACMG	likely pathogenic (recessive), pathogenic (recessive)	g.129775416C>A	g.129454271C>A	-	LAMA2_000275	-	from website {DBsub-Emory}, PubMed: Oliveira 2018, Journal: Oliveira 2018	-	-	Germline, SUMMARY record	-	-	-	Madhuri Hegde, Tom Winder, Jorge Oliveira
?/.	1	47	c.6691C>T	p.(Arg2231Cys)	-	VUS	g.129775417C>T	-	LAMA2(NM_000426.3):c.6691C>T (p.(Arg2231Cys))	LAMA2_000762	VKGL data sharing initiative Nederland	-	-	-	CLASSIFICATION record	-	-	-	VKGL-NL_Leiden
-?/.	1	47	c.6697G>A	p.(Val2233Ile)	-	likely benign	g.129775423G>A	g.129454278G>A	-	LAMA2_000642	VKGL data sharing initiative Nederland	-	-	-	CLASSIFICATION record	-	-	-	VKGL-NL_Nijmegen
-?/., ?/?	2	47	c.6706A>C	p.(=)	ACMG	likely benign, VUS	g.129775432A>C	g.129454287A>C	-	LAMA2_000214	-	PubMed: Oliveira 2018, Journal: Oliveira 2018	-	-	Germline, SUMMARY record	-	-	-	Tom Winder, Jorge Oliveira
+?/., ?/.	2	47	c.6706A>G	p.(Arg2236Gly)	ACMG	likely pathogenic (recessive), VUS	g.129775432A>G	g.129454287A>G	-	LAMA2_000565	-	-	-	-	Germline	yes	-	-	Virginie Guillet-Pichon, Corinne Metay
?/., ?/?	2	47	c.6707G>A	p.(Arg2236Lys), p.(Arg2236Lys)^p.(?)	ACMG	VUS	g.129775433G>A	g.129454288G>A	-	LAMA2_000484	Last base of exon, predicted to affect donor splice site	PubMed: Oliveira 2018, Journal: Oliveira 2018	-	-	Germline, SUMMARY record	-	-	-	Jorge Oliveira
-/-, -/.	5	47i	c.6707+37T>C	p.(=)	ACMG	benign	g.129775470T>C	g.129454325T>C	-	LAMA2_000174	-	from website {DBsub-Emory}, PubMed: Oliveira 2008, PubMed: Oliveira 2018, Journal: Oliveira 2018	-	rs2297742	Germline, SUMMARY record	-	0.17	-	Rosário dos Santos, Madhuri Hegde, Jorge Oliveira, Andreas Laner
-/-, -/.	3	47i	c.6708-98C>T	p.(=)	ACMG	benign	g.129777382C>T	g.129456237C>T	-	LAMA2_000175	-	PubMed: Oliveira 2018, Journal: Oliveira 2018	-	rs1811970	Germline, SUMMARY record	-	0.39	-	Rosário dos Santos, Jorge Oliveira, Andreas Laner
?/., ?/?	2	47i	c.6708-16A>G	p.(=)	ACMG	VUS	g.129777464A>G	g.129456319A>G	-	LAMA2_000270	potentially creates new splice acceptor site	PubMed: Oliveira 2018, Journal: Oliveira 2018	-	-	Germline, SUMMARY record	-	-	-	Tom Winder, Jorge Oliveira
-?/., ?/?	3	47i	c.6708-3A>C	p.?	ACMG	likely benign, VUS	g.129777477A>C	g.129456332A>C	LAMA2(NM_000426.3):c.6708-3A>C (, p.?)	LAMA2_000529	VKGL data sharing initiative Nederland	PubMed: Oliveira 2018, Journal: Oliveira 2018	-	-	CLASSIFICATION record, SUMMARY record	-	-	-	Jorge Oliveira, VKGL-NL_Leiden, VKGL-NL_Rotterdam
+?/+?, +?/.	2	47i	c.6708-1G>T	p.?	ACMG	likely pathogenic (recessive)	g.129777479G>T	g.129456334G>T	-	LAMA2_000399	-	PubMed: Oliveira 2018, Journal: Oliveira 2018	-	-	Germline, SUMMARY record	-	-	-	Jorge Oliveira
+?/+?	1	48	c.6714dup	p.(Arg2239Glufs*54)	ACMG	likely pathogenic (recessive)	g.129777486dup	g.129456341dup	-	LAMA2_000554	-	PubMed: Oliveira 2018, Journal: Oliveira 2018	-	-	SUMMARY record	-	-	-	Jorge Oliveira
+/.	1	48	c.6742del	p.(Leu2248Trpfs*24)	-	pathogenic (recessive)	g.129777514del	g.129456369del	-	LAMA2_000686	-	PubMed: Magri 2015	-	-	Germline	-	-	-	Johan den Dunnen
?/., ?/?	2	48	c.6781C>T	p.(His2261Tyr)	ACMG	VUS	g.129777553C>T	g.129456408C>T	LAMA2(NM_000426.3):c.6781C>T (p.(His2261Tyr))	LAMA2_000530	VKGL data sharing initiative Nederland	PubMed: Oliveira 2018, Journal: Oliveira 2018	-	-	CLASSIFICATION record, SUMMARY record	-	-	-	Jorge Oliveira, VKGL-NL_Leiden
?/., ?/?	2	48	c.6788C>T	p.(Thr2263Met)	ACMG	VUS	g.129777560C>T	g.129456415C>T	LAMA2(NM_000426.3):c.6788C>T (p.(Thr2263Met))	LAMA2_000531	VKGL data sharing initiative Nederland	PubMed: Oliveira 2018, Journal: Oliveira 2018	-	-	CLASSIFICATION record, SUMMARY record	-	-	-	Jorge Oliveira, VKGL-NL_Leiden
?/.	1	48	c.6832A>G	p.(Met2278Val)	-	VUS	g.129777604A>G	g.129456459A>G	LAMA2(NM_000426.3):c.6832A>G (p.(Met2278Val))	LAMA2_000607	VKGL data sharing initiative Nederland	-	-	-	CLASSIFICATION record	-	-	-	VKGL-NL_Leiden
+/+, +/.	3	48i	c.6867+1G>A	p.?	ACMG	pathogenic (recessive)	g.129777640G>A	g.129456495G>A	6916+1G>A, 6916+1G>A in47	LAMA2_000053	-	PubMed: Guicheney 1998, PubMed: He 2001, PubMed: Oliveira 2018, Journal: Oliveira 2018	-	-	Germline, SUMMARY record	-	-	-	Johan den Dunnen, Jorge Oliveira
-/-, -/.	2	48i	c.6868-153C>A	p.(=)	ACMG	benign	g.129781192C>A	g.129460047C>A	-	LAMA2_000176	-	PubMed: Oliveira 2018, Journal: Oliveira 2018	-	rs10499159	Germline, SUMMARY record	-	0.11	-	Rosário dos Santos, Jorge Oliveira
+/+, +/.	4	48i_49i	c.(6867+1_6868-1)_(6992+1_6993-1)del	p.(fs*?), p.?	ACMG	pathogenic (recessive)	g.(129777640_129781344)_(129781470_129785434)del	-	del ex49	LAMA2_000480	-	PubMed: Bhowmik 2016, PubMed: Ge 2019, PubMed: Tan 2021, possibly PubMed: Ge 2018, 1 more item	-	-	Germline, SUMMARY record	-	-	-	Johan den Dunnen, Jorge Oliveira
+/.	2	48i_57i	c.(6867+1_6868-1)_(8075+1_8076-1)del	p.?	ACMG	pathogenic (recessive)	g.(129777640_129781344)_(129813223_129813459)del	-	del ex49-57	LAMA2_000823	-	PubMed: Ge 2019, PubMed: Tan 2021, possibly PubMed: Ge 2018	-	-	Germline	-	-	-	Johan den Dunnen
+/+, +/.	3	49	c.6919_6920del	p.(Tyr2307Leufs*2), p.Tyr2307Leufs*2	ACMG	pathogenic (recessive)	g.129781396_129781397del	g.129460251_129460252del	6919_6920delTA, 6968delTA	LAMA2_000054	unknown variant 2nd chromosome	PubMed: Guicheney 1997, PubMed: O'Grady 2016, PubMed: Oliveira 2018, Journal: Oliveira 2018	-	-	Germline, SUMMARY record	yes	-	-	Johan den Dunnen, Jorge Oliveira, Sandra Cooper
-?/.	1	49	c.6927C>T	p.(Asp2309=)	-	likely benign	g.129781404C>T	-	LAMA2(NM_000426.3):c.6927C>T (p.D2309=)	LAMA2_000708	VKGL data sharing initiative Nederland	-	-	-	CLASSIFICATION record	-	-	-	VKGL-NL_Rotterdam
+/.	1	49	c.6931A>T	p.(Lys2311*)	-	pathogenic (recessive)	g.129781408A>T	g.129460263A>T	-	LAMA2_000702	ACMG PVS1, PM2, PP3	PubMed: Hong 2020	-	-	Germline	-	-	-	Johan den Dunnen
-?/., ?/?	2	49	c.6945G>T	p.(Leu2315Phe)	ACMG	likely benign, VUS	g.129781422G>T	g.129460277G>T	LAMA2(NM_000426.3):c.6945G>T (p.L2315F)	LAMA2_000562	VKGL data sharing initiative Nederland	PubMed: Oliveira 2018, Journal: Oliveira 2018	-	-	CLASSIFICATION record, SUMMARY record	-	-	-	Jorge Oliveira, VKGL-NL_Utrecht
+/+, +/.	2	49	c.6948G>A	p.(Trp2316*), p.Trp2316*	ACMG	pathogenic (recessive)	g.129781425G>A	g.129460280G>A	6997G>A	LAMA2_000055	unknown variant 2nd chromosome	PubMed: Guicheney 1997, PubMed: Oliveira 2018, Journal: Oliveira 2018	-	-	Germline, SUMMARY record	-	-	-	Johan den Dunnen, Jorge Oliveira
+/+, +/., +?/., ?/.	8	49	c.6955C>T	p.(Arg2319*), p.(Arg2319Ter), p.Arg2319*	ACMG	likely pathogenic (recessive), pathogenic (recessive), VUS	g.129781432C>T	g.129460287C>T	C7004T	LAMA2_000056	combination of variants not reported, unknown variant 2nd chromosome	from website {DBsub-Emory}, PubMed: Ge 2019, PubMed: Kim 2017, PubMed: Pegoraro 1998, 2 more items	-	rs398123383	Germline, SUMMARY record	?	-	-	Johan den Dunnen, Madhuri Hegde, Jorge Oliveira, Andreas Laner
?/?	1	49	c.6965_6967del	p.(Val2321del)	ACMG	VUS	g.129781442_129781444del	g.129460297_129460299del	-	LAMA2_000532	-	PubMed: Oliveira 2018, Journal: Oliveira 2018	-	-	SUMMARY record	-	-	-	Jorge Oliveira
+/+, +/.	2	49	c.6979G>T	p.(Gly2327*)	ACMG	pathogenic (recessive)	g.129781456G>T	g.129460311G>T	-	LAMA2_000409	-	PubMed: Oliveira 2018, Journal: Oliveira 2018	-	-	Germline, SUMMARY record	-	-	-	Jorge Oliveira
-/-, -/.	2	49i	c.6993-153G>A	p.(=)	ACMG	benign	g.129785282G>A	g.129464137G>A	-	LAMA2_000387	-	PubMed: Oliveira 2018, Journal: Oliveira 2018	-	rs2297741	Germline, SUMMARY record	-	-	-	Jorge Oliveira, Andreas Laner
-/-, -/.	5	49i	c.6993-44T>C	p.(=)	ACMG	benign	g.129785391T>C	g.129464246T>C	-	LAMA2_000177	-	from website {DBsub-Emory}, PubMed: Oliveira 2018, Journal: Oliveira 2018	-	rs1414736	Germline, SUMMARY record	-	0.61	-	Rosário dos Santos, Madhuri Hegde, Jeffrey Miller, Jorge Oliveira, Andreas Laner
+/+, +/.	3	49i	c.6993-2A>C	p.?	ACMG	pathogenic (recessive)	g.129785433A>C	g.129464288A>C	-	LAMA2_000036	-	PubMed: Oliveira 2008, PubMed: Oliveira 2018, Journal: Oliveira 2018	-	-	Germline, SUMMARY record	-	-	-	Rosário dos Santos, Tom Winder, Jorge Oliveira
+/+, +/.	3	49i	c.6993-2A>G	p.?	ACMG	pathogenic (recessive)	g.129785433A>G	g.129464288A>G	-	LAMA2_000469	probable duplicate in Tan 2021	PubMed: Ge 2019, PubMed: Tan 2021, PubMed: Oliveira 2018, Journal: Oliveira 2018, PubMed: Xiong 2014	-	-	Germline, SUMMARY record	-	-	-	Johan den Dunnen, Jorge Oliveira
+/+, +/.	2	50	c.6993_6999del	p.(Ser2331Argfs*45)	ACMG	pathogenic (recessive)	g.129785435_129785441del	g.129464290_129464296del	6993_6999delTCCTCAG	LAMA2_000258	possible splice site mutation described at DNA level instead of RNA level?	PubMed: Geranmayeh 2010, PubMed: Oliveira 2018, Journal: Oliveira 2018	-	-	Germline, SUMMARY record	-	-	-	Johan den Dunnen, Jorge Oliveira
+/+, +/.	3	50	c.6995del	p.(Pro2332Leufs*46), p.Pro2332Leufs*46	ACMG	pathogenic (recessive)	g.129785437del	g.129464292del	7043del	LAMA2_000057	-	PubMed: Oliveira 2018, Journal: Oliveira 2018, PubMed: Pegoraro 1998	-	-	Germline, SUMMARY record	-	-	-	Johan den Dunnen, Jorge Oliveira
?/.	1	50	c.7006G>C	p.(Asp2336His)	-	VUS	g.129785448G>C	g.129464303G>C	LAMA2(NM_000426.3):c.7006G>C (p.(Asp2336His))	LAMA2_000608	VKGL data sharing initiative Nederland	-	-	-	CLASSIFICATION record	-	-	-	VKGL-NL_Leiden
+?/.	1	50	c.7040G>T	p.(Gly2347Val)	-	likely pathogenic	g.129785482G>T	g.129464337G>T	-	LAMA2_000697	combination of variants not reported	PubMed: Topf 2020	-	-	Germline	-	1/1001 cases	-	Johan den Dunnen
+?/., ?/., ?/?	3	50	c.7057C>T	p.(Arg2353Cys)	ACMG	likely pathogenic, VUS	g.129785499C>T	g.129464354C>T	-	LAMA2_000485	-	PubMed: Gonzalez-Quereda 2020, PubMed: Oliveira 2018, Journal: Oliveira 2018	-	-	Germline, SUMMARY record	-	-	-	Johan den Dunnen, Jorge Oliveira
+?/+?, ?/.	2	50	c.7071G>A	p.(Trp2357*)	ACMG	likely pathogenic (recessive), VUS	g.129785513G>A	g.129464368G>A	-	LAMA2_000058	-	Subm. FMuntoni, PubMed: Oliveira 2018, Journal: Oliveira 2018	-	-	Germline, SUMMARY record	-	-	-	Johan den Dunnen, Jorge Oliveira
+/+, +/.	2	50	c.7074C>A	p.(Tyr2358*), p.Tyr2358*	ACMG	pathogenic (recessive)	g.129785516C>A	g.129464371C>A	C7123A	LAMA2_000059	-	PubMed: Oliveira 2018, Journal: Oliveira 2018, PubMed: Pegoraro 1998, PubMed: Hayashi 2001	-	-	Germline, SUMMARY record	-	-	-	Johan den Dunnen, Jorge Oliveira
?/.	1	50	c.7111T>G	p.(Phe2371Val)	-	VUS	g.129785553T>G	-	LAMA2(NM_000426.3):c.7111T>G (p.F2371V)	LAMA2_000609	VKGL data sharing initiative Nederland	-	-	-	CLASSIFICATION record	-	-	-	VKGL-NL_Rotterdam
?/., ?/?	2	50	c.7118C>T	p.(Ser2373Leu)	ACMG	VUS	g.129785560C>T	g.129464415C>T	LAMA2(NM_000426.3):c.7118C>T (p.S2373L)	LAMA2_000563	VKGL data sharing initiative Nederland	PubMed: Oliveira 2018, Journal: Oliveira 2018	-	-	CLASSIFICATION record, SUMMARY record	-	-	-	Jorge Oliveira, VKGL-NL_Rotterdam
?/.	1	50	c.7119G>A	p.(Ser2373=)	-	VUS	g.129785561G>A	g.129464416G>A	-	LAMA2_000643	VKGL data sharing initiative Nederland	-	-	-	CLASSIFICATION record	-	-	-	VKGL-NL_Nijmegen
+/+, +/.	2	50	c.7137T>A	p.(Tyr2379*)	ACMG	pathogenic (recessive)	g.129785579T>A	g.129464434T>A	-	LAMA2_000415	-	PubMed: Beytía 2013, PubMed: Oliveira 2018, Journal: Oliveira 2018	-	-	Germline, SUMMARY record	-	-	-	Jorge Oliveira
+/+, +/.	18	50	c.7147C>T	p.(Arg2383*), p.(Arg2383*), p.Arg2383*, p.(Arg2383Ter), p.Arg2383*	ACMG	pathogenic, pathogenic (recessive)	g.129785589C>T	g.129464444C>T	7196C>T	LAMA2_000082	1 heterozygous, no homozygous; Clinindb (India), probable duplicate in Tan 2021	PubMed: Ganapathy 2019, PubMed: Ge 2019, PubMed: Tan 2021, PubMed: He 2013, PubMed: Xiong 2014, 4 more items	-	rs121913576	Germline, SUMMARY record	-	1/2793 individuals	NlaIII+	Johan den Dunnen, Tom Winder, Jorge Oliveira, Mohammed Faruq
+/.	1	50	c.7155+1G>A	p.?	-	pathogenic	g.129785598G>A	g.129464453G>A	-	LAMA2_000610	VKGL data sharing initiative Nederland	-	-	-	CLASSIFICATION record	-	-	-	VKGL-NL_Nijmegen
+/., +?/+?	2	50i	c.7156-2A>G	p.?	ACMG	likely pathogenic (recessive), pathogenic (recessive)	g.129786288A>G	g.129465143A>G	-	LAMA2_000555	-	PubMed: Oliveira 2018, Journal: Oliveira 2018, PubMed: Tan 2021	-	-	Germline, SUMMARY record	-	-	-	Johan den Dunnen, Jorge Oliveira
-?/.	1	51	c.7231G>A	p.(Val2411Ile)	-	likely benign	g.129786365G>A	g.129465220G>A	LAMA2(NM_000426.3):c.7231G>A (p.V2411I)	LAMA2_000611	VKGL data sharing initiative Nederland	-	-	-	CLASSIFICATION record	-	-	-	VKGL-NL_Rotterdam
?/.	1	51	c.7250A>G	p.(His2417Arg)	-	VUS	g.129786384A>G	g.129465239A>G	LAMA2(NM_000426.3):c.7250A>G (p.H2417R)	LAMA2_000668	VKGL data sharing initiative Nederland	-	-	-	CLASSIFICATION record	-	-	-	VKGL-NL_Rotterdam
+/.	1	51	c.7271del	p.(Ser2424TyrfsTer16)	-	pathogenic	g.129786405del	-	LAMA2(NM_000426.4):c.7271delC (p.S2424Yfs*16)	LAMA2_000613	VKGL data sharing initiative Nederland	-	-	-	CLASSIFICATION record	-	-	-	VKGL-NL_VUmc
+?/+?, +?/.	2	51	c.7297C>T	p.(Gln2433*)	ACMG	likely pathogenic (recessive)	g.129786431C>T	g.129465286C>T	-	LAMA2_000191	-	PubMed: Oliveira 2018, Journal: Oliveira 2018	-	-	Germline, SUMMARY record	-	-	-	Tom Winder, Jorge Oliveira
-?/., ?/?	3	51i	c.7300+10T>A	p.(=)	ACMG	likely benign, VUS	g.129786444T>A	g.129465299T>A	LAMA2(NM_000426.3):c.7300+10T>A (p.(=)), LAMA2(NM_000426.4):c.7300+10T>A	LAMA2_000533	VKGL data sharing initiative Nederland	PubMed: Oliveira 2018, Journal: Oliveira 2018	-	-	CLASSIFICATION record, SUMMARY record	-	-	-	Jorge Oliveira, VKGL-NL_Leiden, VKGL-NL_AMC
-?/.	1	52	c.7344T>C	p.(Asn2448=)	-	likely benign	g.129794402T>C	-	LAMA2(NM_000426.3):c.7344T>C (p.(Asn2448=))	LAMA2_000753	VKGL data sharing initiative Nederland	-	-	-	CLASSIFICATION record	-	-	-	VKGL-NL_Leiden
-?/.	1	52	c.7356G>A	p.(Ser2452=)	-	likely benign	g.129794414G>A	g.129473269G>A	LAMA2(NM_000426.3):c.7356G>A (p.S2452=)	LAMA2_000644	VKGL data sharing initiative Nederland	-	-	-	CLASSIFICATION record	-	-	-	VKGL-NL_Rotterdam
+/+, +/.	2	52	c.7377dup	p.(Leu2460Serfs*2)	ACMG	pathogenic (recessive)	g.129794435dup	g.129473290dup	7426insT	LAMA2_000060	unknown variant 2nd chromosome	PubMed: Allamand 2002, PubMed: Oliveira 2018, Journal: Oliveira 2018	-	-	Germline, SUMMARY record	-	-	-	Johan den Dunnen, Jorge Oliveira
+/.	2	52	c.7383_7387del	p.(Asp2461GlufsTer4)	ACMG	pathogenic (recessive)	g.129794441_129794445del	g.129473296_129473300del	-	LAMA2_000824	-	PubMed: Ge 2019, PubMed: Tan 2021	-	-	Germline	-	-	-	Johan den Dunnen
-/., -?/-?	2	52	c.7395T>C	p.=	ACMG	benign, likely benign	g.129794453T>C	g.129473308T>C	T7444C	LAMA2_000104	-	PubMed: Oliveira 2018, Journal: Oliveira 2018, PubMed: Pegoraro 1998	-	-	Germline, SUMMARY record	-	-	-	Johan den Dunnen, Jorge Oliveira
?/.	1	52	c.7414G>T	p.(Gly2472Cys)	-	VUS	g.129794472G>T	g.129473327G>T	LAMA2(NM_000426.3):c.7414G>T (p.G2472C)	LAMA2_000645	VKGL data sharing initiative Nederland	-	-	-	CLASSIFICATION record	-	-	-	VKGL-NL_Rotterdam
?/.	2	52	c.7415G>T	p.(Gly2472Val)	-	VUS	g.129794473G>T	g.129473328G>T	LAMA2(NM_000426.3):c.7415G>T (p.G2472V, p.(Gly2472Val))	LAMA2_000646	VKGL data sharing initiative Nederland	-	-	-	CLASSIFICATION record	-	-	-	VKGL-NL_Leiden, VKGL-NL_Rotterdam
?/., ?/?	2	52	c.7424C>T	p.(Thr2475Met)	ACMG	VUS	g.129794482C>T	g.129473337C>T	LAMA2(NM_000426.3):c.7424C>T (p.T2475M)	LAMA2_000564	VKGL data sharing initiative Nederland	PubMed: Oliveira 2018, Journal: Oliveira 2018	-	-	CLASSIFICATION record, SUMMARY record	-	-	-	Jorge Oliveira, VKGL-NL_Rotterdam
+/+, +/., -/., ?/.	5	52	c.7431A>T	p.(Arg2477Ser)	ACMG	benign, pathogenic (recessive), VUS	g.129794489A>T	g.129473344A>T	LAMA2(NM_000426.3):c.7431A>T (p.R2477S)	LAMA2_000293	not in 100 control chromosomes, VKGL data sharing initiative Nederland	PubMed: Gavassini 2011, PubMed: Løkken 2015, PubMed: Oliveira 2018, Journal: Oliveira 2018	-	-	CLASSIFICATION record, Germline, SUMMARY record	-	-	-	Johan den Dunnen, Jorge Oliveira, VKGL-NL_Utrecht, VKGL-NL_Nijmegen
+/+, +/.	2	52	c.7435_7436del	p.(Leu2479fs*21), p.Leu2479fs*21	ACMG	pathogenic (recessive)	g.129794493_129794494del	g.129473348_129473349del	7484-7485del	LAMA2_000061	unknown variant 2nd chromosome	PubMed: Oliveira 2018, Journal: Oliveira 2018, PubMed: Pegoraro 1998	-	-	Germline, SUMMARY record	-	-	-	Johan den Dunnen, Jorge Oliveira
+/+, +/.	2	52i	c.7439+1G>A	p.?	ACMG	pathogenic (recessive)	g.129794498G>A	g.129473353G>A	-	LAMA2_000251	-	PubMed: Geranmayeh 2010, PubMed: Oliveira 2018, Journal: Oliveira 2018	-	-	Germline, SUMMARY record	-	-	-	Johan den Dunnen, Jorge Oliveira
?/., ?/?	2	52i	c.7440-20del	p.(=)	ACMG	VUS	g.129796515del	g.129475370del	-	LAMA2_000356	-	from website {DBsub-Emory}, PubMed: Oliveira 2018, Journal: Oliveira 2018	-	-	Germline, SUMMARY record	-	-	-	Madhuri Hegde, Jorge Oliveira
?/., ?/?	2	52i	c.7451+37A>G	p.(=)	ACMG	VUS	g.129796583A>G	g.129475438A>G	-	LAMA2_000225	-	PubMed: Oliveira 2018, Journal: Oliveira 2018	-	-	Germline, SUMMARY record	-	-	-	Tom Winder, Jorge Oliveira
+/+, +/.	3	54	c.7490_7493dup	p.(Asp2498Glufs*4)	ACMG	pathogenic (recessive)	g.129799876_129799879dup	g.129478731_129478734dup	7490_7493dupAAGA	LAMA2_000005	-	PubMed: Oliveira 2008, PubMed: Oliveira 2018, Journal: Oliveira 2018	-	-	Germline, SUMMARY record	-	-	-	Rosário dos Santos, Jorge Oliveira
+?/+?, +?/.	2	54	c.7491del	p.(Asp2498Ilefs*49)	ACMG	likely pathogenic (recessive)	g.129799877del	g.129478732del	-	LAMA2_000296	-	PubMed: Oliveira 2018, Journal: Oliveira 2018	-	-	Germline, SUMMARY record	-	-	-	Tom Winder, Jorge Oliveira
+?/.	1	54	c.7521dup	p.(Ile2508Tyrfs*4)	-	VUS	g.129799907dup	g.129478762dup	-	LAMA2_000669	-	-	-	-	Germline/De novo (untested)	-	-	-	Helen Latsoudis
+?/.	1	54	c.7525_7528dup	p.(Ser2510ThrfsTer3)	-	likely pathogenic	g.129799911_129799914dup	g.129478766_129478769dup	-	LAMA2_000725	ACMG PM1 PM2 PM4; no genotypes reported	PubMed: Nguyen 2021	-	-	Germline	-	-	-	Johan den Dunnen
+/., +?/+?	2	54	c.7536del	p.(Asp2513Ilefs*34)	ACMG	likely pathogenic (recessive), pathogenic (recessive)	g.129799922del	g.129478777del	-	LAMA2_000357	-	from website {DBsub-Emory}, PubMed: Oliveira 2018, Journal: Oliveira 2018	-	-	Germline, SUMMARY record	-	-	-	Madhuri Hegde, Jorge Oliveira
?/.	1	54	c.7537G>A	p.(Asp2513Asn)	-	VUS	g.129799923G>A	g.129478778G>A	LAMA2(NM_000426.4):c.7537G>A (p.D2513N)	LAMA2_000647	VKGL data sharing initiative Nederland	-	-	-	CLASSIFICATION record	-	-	-	VKGL-NL_Groningen
+?/., ?/?	2	54	c.7571A>T	p.(Glu2524Val), p.(Glu2524Val)^p.?	ACMG	likely pathogenic (recessive), VUS	g.129799957A>T	g.129478812A>T	-	LAMA2_000234	predicted to disrupt splice donor site	PubMed: Oliveira 2018, Journal: Oliveira 2018	-	-	Germline, SUMMARY record	-	-	-	Tom Winder, Jorge Oliveira
?/., ?/?	2	54	c.7572G>A	p.(=)	ACMG	VUS	g.129799958G>A	g.129478813G>A	-	LAMA2_000358	-	from website {DBsub-Emory}, PubMed: Oliveira 2018, Journal: Oliveira 2018	-	-	Germline, SUMMARY record	-	-	-	Madhuri Hegde, Jorge Oliveira
+/+, +/., +?/.	4	54i	c.7572+1G>A	p.(?), p.?	ACMG	likely pathogenic (recessive), pathogenic, pathogenic (recessive)	g.129799959G>A	g.129478814G>A	LAMA2(NM_000426.3):c.7572+1G>A	LAMA2_000312	VKGL data sharing initiative Nederland	PubMed: Oliveira 2018, Journal: Oliveira 2018	-	-	CLASSIFICATION record, Germline, SUMMARY record	?	-	-	Tom Winder, Jorge Oliveira, Andreas Laner, VKGL-NL_Utrecht
-/., -?/-?	2	55	c.7614G>A	p.(=), p.=	ACMG	benign, likely benign	g.129802449G>A	g.129481304G>A	G7663A	LAMA2_000105	-	PubMed: Oliveira 2018, Journal: Oliveira 2018, PubMed: Pegoraro 1998	-	-	Germline, SUMMARY record	-	-	-	Johan den Dunnen, Jorge Oliveira
-/., -?/-?	2	55	c.7620C>G	p.(=), p.(?)	ACMG	benign, likely benign	g.129802455C>G	g.129481310C>G	7669C>G	LAMA2_000093	-	PubMed: Guicheney 1998, PubMed: Oliveira 2018, Journal: Oliveira 2018	-	-	Germline, SUMMARY record	-	34/200	-	Johan den Dunnen, Jorge Oliveira
?/.	1	55	c.7640G>A	p.(Gly2547Glu)	-	VUS	g.129802475G>A	-	LAMA2(NM_000426.3):c.7640G>A (p.(Gly2547Glu))	LAMA2_000754	VKGL data sharing initiative Nederland	-	-	-	CLASSIFICATION record	-	-	-	VKGL-NL_Leiden
+/+, +/.	5	55	c.7658del	p.(Ser2553Tyrfs*35), p.Ser2553Tyrfs*35	ACMG	pathogenic (recessive)	g.129802493del	g.129481348del	7707delC	LAMA2_000062	-	PubMed: Mendell 1998, PubMed: Oliveira 2018, Journal: Oliveira 2018	-	-	Germline, SUMMARY record	-	-	-	Johan den Dunnen, Tom Winder, Jorge Oliveira, Angela Gruber
-/., -?/-?	2	55	c.7661T>C	p.(Phe2554Ser), p.Phe2554Ser	ACMG	benign, likely benign	g.129802496T>C	g.129481351T>C	7710C>T (error) ex54	LAMA2_000127	-	PubMed: Oliveira 2018, Journal: Oliveira 2018, PubMed: Tezak 2003	-	-	Germline, SUMMARY record	-	0.03	-	Johan den Dunnen, Jorge Oliveira
-/., -?/-?	3	55	c.7681G>A	p.(Gly2561Ser)	ACMG	benign, likely benign	g.129802516G>A	g.129481371G>A	-	LAMA2_000202	-	PubMed: Oliveira 2018, Journal: Oliveira 2018	-	-	Germline, SUMMARY record	-	-	-	Tom Winder, Jorge Oliveira
+/., +?/+?, +?/.	4	55	c.7691T>C	p.(Leu2564Pro)	ACMG	likely pathogenic (recessive), pathogenic (recessive)	g.129802526T>C	g.129481381T>C	T7740C	LAMA2_000063	not in 300 control chromosomes	PubMed: He 2001, OMIM:var0004, PubMed: O'Grady 2016, PubMed: Oliveira 2018, Journal: Oliveira 2018, 1 more item	-	-	Germline, SUMMARY record	yes	-	-	Johan den Dunnen, Jorge Oliveira, Sandra Cooper, Jaya Punetha
+/+, +/.	15	55	c.7732C>T	p.(Arg2578*), p.(Arg2578Ter)	ACMG	pathogenic, pathogenic (recessive)	g.129802567C>T	g.129481422C>T	C7781T ex54	LAMA2_000146	probable duplicate in Tan 2021, VKGL data sharing initiative Nederland	from website {DBsub-Emory}, PubMed: Coral-Vazquez 2003, OMIM:var0008, PubMed: Geranmayeh 2010, 4 more items	-	-	CLASSIFICATION record, Germline, SUMMARY record	-	-	-	Johan den Dunnen, Madhuri Hegde, Tom Winder, Jorge Oliveira, VKGL-NL_Nijmegen
-/., -?/-?	2	55i	c.7749+80C>T	p.(=)	ACMG	benign, likely benign	g.129802664C>T	g.129481519C>T	-	LAMA2_000284	-	PubMed: Oliveira 2008, PubMed: Oliveira 2018, Journal: Oliveira 2018	-	-	Germline, SUMMARY record	-	-	-	Rosário dos Santos, Jorge Oliveira
-/., -?/-?	2	55i	c.7749+132A>T	p.(=)	ACMG	benign, likely benign	g.129802716A>T	g.129481571A>T	-	LAMA2_000285	-	PubMed: Oliveira 2008, PubMed: Oliveira 2018, Journal: Oliveira 2018	-	-	Germline, SUMMARY record	-	-	-	Rosário dos Santos, Jorge Oliveira
+/+, +/.	18	55i_56i	c.7750-1713_7899-2154del	p.(Ala2584Hisfs*8), p.Ala2584Hisfs*8	ACMG	pathogenic (recessive)	g.129805906_129810892del	g.129484761_129489747del	7750-1713_7899-2153del	LAMA2_000149	-	PubMed: Oliveira 2008, PubMed: Oliveira 2018, Journal: Oliveira 2018	-	-	Germline, SUMMARY record	-	-	-	Rosário dos Santos, Jorge Oliveira
-/-, -/.	2	55i	c.7750-136C>G	p.(=)	ACMG	benign	g.129807483C>G	g.129486338C>G	-	LAMA2_000178	-	PubMed: Oliveira 2018, Journal: Oliveira 2018	-	rs6569604	Germline, SUMMARY record	-	0.56	-	Rosário dos Santos, Jorge Oliveira
-/., -?/-?	2	55i	c.7750-87C>T	p.(=)	ACMG	benign, likely benign	g.129807532C>T	g.129486387C>T	-	LAMA2_000286	-	PubMed: Oliveira 2008, PubMed: Oliveira 2018, Journal: Oliveira 2018	-	-	Germline, SUMMARY record	-	-	-	Rosário dos Santos, Jorge Oliveira
+/.	2	55i	c.7750-2A>G	p.?	ACMG	pathogenic (recessive)	g.129807617A>G	g.129486472A>G	-	LAMA2_000825	-	PubMed: Ge 2019, PubMed: Tan 2021	-	-	Germline	-	-	-	Johan den Dunnen
-/., ?/?	2	56	c.7756T>C	p.(Tyr2586His), p.Tyr2586His	ACMG	benign, VUS	g.129807625T>C	g.129486480T>C	7805T>C ex55	LAMA2_000107	-	Panicker 1999, Human Mutation MPR43, PubMed: Oliveira 2018, Journal: Oliveira 2018	-	-	Germline, SUMMARY record	-	-	-	Johan den Dunnen, Jorge Oliveira
-/.	2	56	c.7760=	p.(Val2587=)	-	benign	g.129807629C>T	g.129486484C>T	LAMA2(NM_000426.4):c.7760C>T (p.A2587V)	LAMA2_000614	VKGL data sharing initiative Nederland	-	-	-	CLASSIFICATION record	-	-	-	VKGL-NL_Groningen, VKGL-NL_AMC
-/-, -/.	12	56	c.7760T>C	p.(Val2587Ala, p.(Val2587Ala), p.Val2587Ala	ACMG	benign	g.129807629=	g.129486484=	7760C>T, 7809T>C, T7809C, T7809C ex55	LAMA2_000065	-	from website {DBsub-Emory}, PubMed: Guicheney 1998, PubMed: Oliveira 2018, Journal: Oliveira 2018, 3 more items	-	rs2229848	Germline, SUMMARY record	-	0.16, 1/222, 56/222, 7/222	-, Sau3A-	Johan den Dunnen, Madhuri Hegde, Jeffrey Miller, Jorge Oliveira, Andreas Laner
-?/.	1	56	c.7794T>C	p.(His2598=)	-	likely benign	g.129807663T>C	g.129486518T>C	LAMA2(NM_000426.3):c.7794T>C (p.H2598=)	LAMA2_000615	VKGL data sharing initiative Nederland	-	-	-	CLASSIFICATION record	-	-	-	VKGL-NL_Rotterdam
+/+, +/., +?/., ?/.	14	56	c.7810C>T	p.(Arg2604*), p.(Arg2604Ter)	ACMG	likely pathogenic (recessive), pathogenic (recessive), VUS	g.129807679C>T	g.129486534C>T	-	LAMA2_000066	probable duplicate in Tan 2021	from website {DBsub-Emory}, Subm. FMuntoni, PubMed: Ge 2019, PubMed: Tan 2021, PubMed: Xiong 2014, 2 more items	-	-	Germline, SUMMARY record	-	-	-	Johan den Dunnen, Madhuri Hegde, Tom Winder, Jorge Oliveira
+/.	1	56	c.7816del	p.(Met2606Ter)	-	pathogenic	g.129807685del	g.129486540del	-	LAMA2_000722	-	PubMed: Ganapathy 2019	-	-	Germline	-	-	-	Johan den Dunnen
-/-, -/.	16	56	c.7830G>C	p.(=), p.(Val2610=), p.=	ACMG	benign	g.129807699G>C	g.129486554G>C	7879C>G, 7879C>G ex55, C7879G, C7879G ex55, LAMA2(NM_000426.4):c.7830G>C (p.V2610=)	LAMA2_000067	VKGL data sharing initiative Nederland	from website {DBsub-Emory}, Panicker 1999, Human Mutation MPR43, PubMed: Guicheney 1998, 4 more items	-	rs2229849, rs6569606	CLASSIFICATION record, Germline, SUMMARY record	-	0.24, 153/222, 7/222	Sau3A+, Sau3A-	Johan den Dunnen, Madhuri Hegde, Jeffrey Miller, Jorge Oliveira, Andreas Laner, VKGL-NL_Groningen, VKGL-NL_Nijmegen, VKGL-NL_AMC
-/., ?/?	2	56	c.7840G>A	p.(Glu2614Lys), p.Glu2614Lys	ACMG	benign, VUS	g.129807709G>A	g.129486564G>A	7889G>A ex55	LAMA2_000106	-	Panicker 1999, Human Mutation MPR43, PubMed: Oliveira 2018, Journal: Oliveira 2018	-	-	Germline, SUMMARY record	-	-	-	Johan den Dunnen, Jorge Oliveira
-/-, -/.	12	56	c.7845G>A	p.(=), p.(?), p.(Pro2615=), p.=	ACMG	benign	g.129807714G>A	g.129486569G>A	7894G>A, G7894A, G7894A ex55, LAMA2(NM_000426.4):c.7845G>A (p.P2615=)	LAMA2_000089	VKGL data sharing initiative Nederland	from website {DBsub-Emory}, PubMed: Guicheney 1998, PubMed: Oliveira 2018, Journal: Oliveira 2018, 3 more items	-	rs2229850	CLASSIFICATION record, Germline, SUMMARY record	-	0.16, 3/222, 56/222	HinfI-	Johan den Dunnen, Madhuri Hegde, Jorge Oliveira, Andreas Laner, VKGL-NL_Groningen, VKGL-NL_Nijmegen, VKGL-NL_AMC
+?/+?, +?/.	2	56	c.7862G>T	p.(Gly2621Val), p.(Gly2621Val)^p.?	ACMG	likely pathogenic (recessive)	g.129807731G>T	g.129486586G>T	-	LAMA2_000378	1 more item	PubMed: Oliveira 2018, Journal: Oliveira 2018, PubMed: Turner 2015	-	-	Germline, SUMMARY record	-	-	-	Jorge Oliveira, Don Love
+/+, +/.	13	56	c.7881T>G	p.(His2627Gln)	ACMG	pathogenic (recessive)	g.129807750T>G	g.129486605T>G	-	LAMA2_000068	founder haplotype (Kenya)	Subm. FMuntoni, Mein ESHG2006 P0665, PubMed: Geranmayeh 2010, 1 more item	-	-	Germline, SUMMARY record	-	-	-	Johan den Dunnen, Jorge Oliveira
+/+, +/.	5	56	c.7888C>T	p.(Arg2630*), p.(Arg2630Ter)	ACMG	pathogenic, pathogenic (recessive)	g.129807757C>T	g.129486612C>T	-	LAMA2_000359	VKGL data sharing initiative Nederland	from website {DBsub-Emory}, PubMed: Ge 2019, PubMed: Tan 2021, 1 more item	-	rs727502851	CLASSIFICATION record, Germline, SUMMARY record	-	-	-	Johan den Dunnen, Madhuri Hegde, Jorge Oliveira, VKGL-NL_Nijmegen, MobiDetails
+/+, +/., ?/.	3	56	c.7898G>C	p.(Gly2633Ala), p.?	ACMG	pathogenic (recessive), VUS	g.129807767G>C	g.129486622G>C	-	LAMA2_000470	probable duplicate in Tan 2021	PubMed: Ge 2019, PubMed: Tan 2021, PubMed: Oliveira 2018, Journal: Oliveira 2018, PubMed: Xiong 2014	-	-	Germline, SUMMARY record	-	-	-	Johan den Dunnen, Jorge Oliveira
+/+, +/.	2	56i	c.7898+1G>A	p.?	ACMG	pathogenic (recessive)	g.129807768G>A	g.129486623G>A	-	LAMA2_000389	-	PubMed: O'Grady 2016, PubMed: Oliveira 2018, Journal: Oliveira 2018	-	-	Germline, SUMMARY record	yes	-	-	Jorge Oliveira, Sandra Cooper
+/+, +/.	3	56i	c.7898+1G>T	p.?	ACMG	pathogenic (recessive)	g.129807768G>T	g.129486623G>T	-	LAMA2_000246	-	PubMed: Geranmayeh 2010, PubMed: Oliveira 2018, Journal: Oliveira 2018	-	-	Germline, SUMMARY record	-	-	-	Johan den Dunnen, Jorge Oliveira
+?/+?, +?/.	3	56i	c.7898+2T>G	p.(?), p.?	ACMG	likely pathogenic (recessive)	g.129807769T>G	g.129486624T>G	-	LAMA2_000490	1 more item	PubMed: Oliveira 2018, Journal: Oliveira 2018	-	-	Germline, SUMMARY record	?	-	-	Jorge Oliveira, Andreas Laner
-/-, -/.	2	56i	c.7898+102C>A	p.(=)	ACMG	benign	g.129807869C>A	g.129486724C>A	-	LAMA2_000179	-	PubMed: Oliveira 2018, Journal: Oliveira 2018	-	rs6938825	Germline, SUMMARY record	-	0.56	-	Rosário dos Santos, Jorge Oliveira
-/., -?/-?	2	56i	c.7898+178C>T	p.(=)	ACMG	benign, likely benign	g.129807945C>T	g.129486800C>T	-	LAMA2_000287	-	PubMed: Oliveira 2008, PubMed: Oliveira 2018, Journal: Oliveira 2018	-	-	Germline, SUMMARY record	-	-	-	Rosário dos Santos, Jorge Oliveira
+?/+?, +?/.	2	56i_65_	c.7898+732_*219{0}	p.?	ACMG	likely pathogenic (recessive)	g.129808499_129876774del	g.129487354_129555629del	g.129,808,499_g.129,876,774 del	LAMA2_000412	deletion incl. exons 57 to 65 and part of 3' UTR	PubMed: Oliveira 2018, Journal: Oliveira 2018	-	-	Germline, SUMMARY record	-	-	-	Tom Winder, Jorge Oliveira
-/-, -/.	7	57	c.7906A>G	p.(Thr2636Ala), p.Thr2636Ala	ACMG	benign	g.129813053A>G	g.129491908A>G	7955A>G, 7955A>G ex56, LAMA2(NM_000426.4):c.7906A>G (p.T2636A)	LAMA2_000069	VKGL data sharing initiative Nederland	from website {DBsub-Emory}, PubMed: Guicheney 1998, PubMed: Oliveira 2018, Journal: Oliveira 2018, 1 more item	-	-	CLASSIFICATION record, Germline, SUMMARY record	-	0.14, 12/200	-	Johan den Dunnen, Madhuri Hegde, Jorge Oliveira, VKGL-NL_Groningen, VKGL-NL_Nijmegen, VKGL-NL_AMC
?/.	1	57	c.7916T>C	p.(Val2639Ala)	-	VUS	g.129813063T>C	-	-	LAMA2_000730	VKGL data sharing initiative Nederland	-	-	-	CLASSIFICATION record	-	-	-	VKGL-NL_Nijmegen
+/+, +/.	9	57	c.7921G>T	p.(Glu2641*), p.(Glu2641Ter)	ACMG	pathogenic (recessive)	g.129813068G>T	g.129491923G>T	-	LAMA2_000451	probable duplicate in Tan 2021	PubMed: Ge 2019, PubMed: Tan 2021, PubMed: Ge 2019, PubMed: Tan 2021, possibly PubMed: Ge 2018, 2 more items	-	-	Germline, SUMMARY record	-	-	-	Johan den Dunnen, Jorge Oliveira
+/.	1	56	c.7927del	p.(Arg2643GlufsTer7)	ACMG	pathogenic (recessive)	g.129813074del	g.129491929del	-	LAMA2_000826	-	PubMed: Tan 2021	-	-	De novo	-	-	-	Johan den Dunnen
-/., -?/-?	2	57	c.7929A>G	p.=	ACMG	benign, likely benign	g.129813076A>G	g.129491931A>G	7978A>G ex56	LAMA2_000128	-	PubMed: Oliveira 2018, Journal: Oliveira 2018, PubMed: Tezak 2003	-	-	Germline, SUMMARY record	-	0.06	-	Johan den Dunnen, Jorge Oliveira
?/., ?/?	2	57	c.7965C>A	p.(=)	ACMG	VUS	g.129813112C>A	g.129491967C>A	-	LAMA2_000360	-	from website {DBsub-Emory}, PubMed: Oliveira 2018, Journal: Oliveira 2018	-	-	Germline, SUMMARY record	-	-	-	Madhuri Hegde, Jorge Oliveira
+/+, +/.	5	57	c.7991del	p.(Gly2664Valfs*64), p.(Gly2664ValfsTer64)	ACMG	pathogenic (recessive)	g.129813138del	g.129491993del	c.7991delG	LAMA2_000479	probable duplicate in Tan 2021	PubMed: Ge 2019, PubMed: Tan 2021, PubMed: Oliveira 2018, Journal: Oliveira 2018, PubMed: Xiong 2014	-	-	Germline, SUMMARY record	-	-	-	Johan den Dunnen, Jorge Oliveira
+/+, +/.	11	57	c.8007del	p.(Gln2670Asnfs*58), p.Gln2670Asnfs*58	ACMG	pathogenic (recessive)	g.129813154del	g.129492009del	8005delT	LAMA2_000140	not in 200 control chromosomes	ESHG2010 Hadj Salem P12.119, {PMID20477750:HadjSamen 2011}, PubMed: Di Blasi 2005, PubMed: Siala 2008, 4 more items	-	-	Germline, SUMMARY record	yes	-	-	Johan den Dunnen, Nacim Louhichi, Jorge Oliveira
-/., -?/-?, -?/.	5	57	c.8028T>C	p.(=), p.(Asn2676=)	ACMG	benign, likely benign	g.129813175T>C	g.129492030T>C	LAMA2(NM_000426.3):c.8028T>C (p.(Asn2676=)), LAMA2(NM_000426.4):c.8028T>C (p.N2676=)	LAMA2_000361	VKGL data sharing initiative Nederland	from website {DBsub-Emory}, PubMed: Oliveira 2018, Journal: Oliveira 2018	-	-	CLASSIFICATION record, Germline, SUMMARY record	-	-	-	Madhuri Hegde, Jorge Oliveira, VKGL-NL_Leiden, VKGL-NL_Nijmegen, VKGL-NL_AMC
+/.	1	57	c.8049C>A	p.(Cys2683Ter)	ACMG	pathogenic (recessive)	g.129813196C>A	g.129492051C>A	-	LAMA2_000848	combination of variants not reported	PubMed: Ge 2019	-	-	Germline	-	-	-	Johan den Dunnen
+/.	1	57	c.8072_8073del	p.(Ser2691CysfsTer15)	-	pathogenic	g.129813219_129813220del	g.129492074_129492075del	-	LAMA2_000723	-	PubMed: Ganapathy 2019	-	-	Germline	-	-	-	Johan den Dunnen
+/+, +/.	5	57i	c.8075+1_8075+2del	p.(Val2692Profs*14), p.Val2692Profs*14	ACMG	pathogenic (recessive)	g.129813223_129813224del	g.129492078_129492079del	-	LAMA2_000145	muscle mRNA reduced to 0.2	PubMed: Oliveira 2018, Journal: Oliveira 2018, PubMed: Prandini 2004	-	-	Germline, SUMMARY record	-	-	-	Johan den Dunnen, Jorge Oliveira
-/., -?/-?	3	57i	c.8076-24dup	p.(=)	ACMG	benign, likely benign	g.129813436dup	g.129492291dup	-	LAMA2_000180	-	PubMed: Oliveira 2008, PubMed: Oliveira 2018, Journal: Oliveira 2018	-	-	Germline, SUMMARY record	-	1950-05-01	-	Rosário dos Santos, Jorge Oliveira, Andreas Laner
-/., -?/-?, -?/.	6	58	c.8124T>A	p.(=), p.(Gly2708=), p.=	ACMG	benign, likely benign	g.129813508T>A	g.129492363T>A	8173T>A ex57, 1 more item	LAMA2_000129	VKGL data sharing initiative Nederland	from website {DBsub-Emory}, PubMed: Oliveira 2018, Journal: Oliveira 2018, PubMed: Tezak 2003	-	-	CLASSIFICATION record, Germline, SUMMARY record	-	0.06	-	Johan den Dunnen, Madhuri Hegde, Jorge Oliveira, VKGL-NL_Leiden, VKGL-NL_Nijmegen, VKGL-NL_AMC
-?/.	1	58	c.8168C>G	p.(Ala2723Gly)	-	likely benign	g.129813552C>G	g.129492407C>G	LAMA2(NM_000426.3):c.8168C>G (p.A2723G)	LAMA2_000617	VKGL data sharing initiative Nederland	-	-	-	CLASSIFICATION record	-	-	-	VKGL-NL_Rotterdam
+/.	1	58	c.8217dup	p.(Pro2740SerfsTer40)	ACMG	pathogenic (recessive)	g.129813601dup	g.129492456dup	c.8214_8215insT	LAMA2_000827	-	PubMed: Ge 2019, PubMed: Tan 2021	-	-	Germline	-	-	-	Johan den Dunnen
-?/.	1	58	c.8222C>T	p.(Thr2741Met)	-	likely benign	g.129813606C>T	g.129492461C>T	LAMA2(NM_000426.3):c.8222C>T (p.T2741M)	LAMA2_000648	VKGL data sharing initiative Nederland	-	-	-	CLASSIFICATION record	-	-	-	VKGL-NL_Rotterdam
-?/.	2	58	c.8223G>A	p.(Thr2741=)	-	likely benign	g.129813607G>A	g.129492462G>A	LAMA2(NM_000426.3):c.8223G>A (p.(Thr2741=))	LAMA2_000649	VKGL data sharing initiative Nederland	-	-	-	CLASSIFICATION record	-	-	-	VKGL-NL_Leiden, VKGL-NL_Nijmegen
+/.	1	58	c.8226del	p.(Thr2743ProfsTer4)	ACMG	pathogenic (recessive)	g.129813610del	g.129492465del	c.8224delC	LAMA2_000828	-	PubMed: Ge 2019, PubMed: Tan 2021	-	-	Germline	-	-	-	Johan den Dunnen
+/+, +/., ?/.	15	58i	c.8244+1G>A	p.?, p.Pro2693Valfs*12	ACMG	pathogenic, pathogenic (recessive), VUS	g.129813629G>A	g.129492484G>A	IVS58+1G>A, LAMA2(NM_000426.3):c.8244+1G>A (p.?)	LAMA2_000150	not in 200 control chromosomes; 2.6x reduced muscle mRNA, VKGL data sharing initiative Nederland	PubMed: Geranmayeh 2010, PubMed: Louhichi 2006, PubMed: Siala 2007, PubMed: Siala 2008, 2 more items	-	-	CLASSIFICATION record, Germline, SUMMARY record	-	-	NspI-	Johan den Dunnen, Rosário dos Santos, Nacim Louhichi, Tom Winder, Jorge Oliveira, Andreas Laner, VKGL-NL_Leiden, VKGL-NL_Nijmegen
+?/+?, +?/.	2	58i	c.8244+1G>C	p.?	ACMG	likely pathogenic (recessive)	g.129813629G>C	g.129492484G>C	-	LAMA2_000235	-	PubMed: Oliveira 2018, Journal: Oliveira 2018	-	-	Germline, SUMMARY record	-	-	-	Tom Winder, Jorge Oliveira
+?/+?, +?/.	3	58i	c.8244+2dup	p.(?), p.?	ACMG	likely pathogenic (recessive)	g.129813630dup	g.129492485dup	-	LAMA2_000492	1 more item	PubMed: Oliveira 2018, Journal: Oliveira 2018	-	-	Germline, SUMMARY record	?	-	-	Jorge Oliveira, Andreas Laner
+/+, +/., +?/., ?/.	6	58i	c.8244+3_8244+6del	p.(?), p.?	ACMG	likely pathogenic, pathogenic (recessive), VUS	g.129813631_129813634del	g.129492486_129492489del	8244+3_+6delAAGT, 8244+3_8244+6delAAGT, c.8244+3_6delAAGT, NM_000426.3:c.8244+3_8244+6del;	LAMA2_000298	probable duplicate in Tan 2021	from website {DBsub-Emory}, PubMed: Ge 2019, PubMed: Tan 2021, PubMed: Nair 2018, PubMed: Xiong 2014, 1 more item	-	-	Germline, SUMMARY record, Unknown	?	-	-	Johan den Dunnen, Madhuri Hegde, Tom Winder, Jorge Oliveira
-/., -?/-?	2	58i	c.8245-193T>C	p.(=)	ACMG	benign, likely benign	g.129823611T>C	g.129502466T>C	-	LAMA2_000288	-	PubMed: Oliveira 2008, PubMed: Oliveira 2018, Journal: Oliveira 2018	-	-	Germline, SUMMARY record	-	-	-	Rosário dos Santos, Jorge Oliveira
-/-, -/.	2	58i	c.8245-159A>G	p.(=)	ACMG	benign	g.129823645A>G	g.129502500A>G	-	LAMA2_000074	-	PubMed: Oliveira 2018, Journal: Oliveira 2018	-	rs7754167	Germline, SUMMARY record	-	0.72	-	Rosário dos Santos, Jorge Oliveira
+/+, +/., +?/.	3	58i	c.8245-2A>G	p.?	ACMG	likely pathogenic (recessive), pathogenic (recessive)	g.129823802A>G	g.129502657A>G	-	LAMA2_000204	-	PubMed: Beytía 2013, PubMed: Oliveira 2018, Journal: Oliveira 2018	-	-	Germline, SUMMARY record	-	-	-	Tom Winder, Jorge Oliveira
+/.	1	58i	c.8245-2A>T	p.?	ACMG	pathogenic (recessive)	g.129823802A>T	g.129502657A>T	-	LAMA2_000829	-	PubMed: Ge 2019, PubMed: Tan 2021	-	-	Germline	-	-	-	Johan den Dunnen
+/+, +/.	5	58i_63i	c.(8244+1_8245-1)_(8988+1_8989-1)del	p.(del?), p.?	ACMG	pathogenic (recessive)	g.(129813629_129823803)_(129833639_129835517)del	-	del ex59-63	LAMA2_000446	probable duplicate in Tan 2021	PubMed: Ge 2019, PubMed: Tan 2021, possibly PubMed: Ge 2018, PubMed: Xiong 2014, 1 more item	-	-	Germline, SUMMARY record	-	-	-	Johan den Dunnen, Jorge Oliveira
?/.	1	59	c.8245G>C	p.(Gly2749Arg)	-	VUS	g.129823804G>C	-	LAMA2(NM_000426.3):c.8245G>C (p.G2749R)	LAMA2_000618	VKGL data sharing initiative Nederland	-	-	-	CLASSIFICATION record	-	-	-	VKGL-NL_Rotterdam
+/+, +/.	4	59	c.8264C>A	p.(Ser2755*), p.(Ser2755Ter)	ACMG	pathogenic (recessive)	g.129823823C>A	g.129502678C>A	-	LAMA2_000466	probable duplicate in Tan 2021	PubMed: Ge 2019, PubMed: Tan 2021, PubMed: Oliveira 2018, Journal: Oliveira 2018, PubMed: Xiong 2014	-	-	Germline, SUMMARY record	-	-	-	Johan den Dunnen, Jorge Oliveira
+/+, +/.	5	59	c.8265del	p.(Glu2756Asnfs*5)	ACMG	pathogenic (recessive)	g.129823824del	g.129502679del	8314delA, 8314delA ex58	LAMA2_000070	-	PubMed: Guicheney 1998, PubMed: He 2001, OMIM:var0006, PubMed: Oliveira 2018, Journal: Oliveira 2018	-	-	Germline, SUMMARY record	-	-	-	Johan den Dunnen, Jorge Oliveira
?/., ?/?	2	59	c.8282T>C	p.(Ile2761Thr)	ACMG	VUS	g.129823841T>C	g.129502696T>C	-	LAMA2_000362	-	from website {DBsub-Emory}, PubMed: Oliveira 2018, Journal: Oliveira 2018	-	-	Germline, SUMMARY record	-	-	-	Madhuri Hegde, Jorge Oliveira
+/+, +?/.	2	59i	c.8357+1G>A	p.?	ACMG	likely pathogenic (recessive), pathogenic (recessive)	g.129823917G>A	g.129502772G>A	-	LAMA2_000221	-	PubMed: Oliveira 2018, Journal: Oliveira 2018	-	-	Germline, SUMMARY record	-	-	-	Tom Winder, Jorge Oliveira
+/+, +/., ?/.	3	59i	c.8358-3C>G	p.?	ACMG	pathogenic (recessive), VUS	g.129824233C>G	g.129503088C>G	-	LAMA2_000458	probable duplicate in Tan 2021	PubMed: Ge 2019, PubMed: Tan 2021, PubMed: Oliveira 2018, Journal: Oliveira 2018, PubMed: Xiong 2014	-	-	Germline, SUMMARY record	-	-	-	Johan den Dunnen, Jorge Oliveira
?/.	1	60	c.8388A>C	p.(Glu2796Asp)	ACMG	VUS	g.129824266A>C	g.129503121A>C	-	LAMA2_000830	-	PubMed: Tan 2021	-	-	Germline	-	-	-	Johan den Dunnen
+?/.	1	60	c.8396C>G	p.(Ser2799Cys)	-	likely pathogenic	g.129824274C>G	g.129503129C>G	-	LAMA2_000740	-	MDCRC 2021, submitted	-	-	Germline/De novo (untested)	-	-	-	Lakshmi Bremadesam
+/+, +/.	3	60	c.8443_8450del	p.(Thr2815Alafs*11)	ACMG	pathogenic (recessive)	g.129824321_129824328del	g.129503176_129503183del	8443_8450delACAGTTCA	LAMA2_000280	-	PubMed: Oliveira 2008, PubMed: Oliveira 2018, Journal: Oliveira 2018	-	-	Germline, SUMMARY record	-	-	-	Rosário dos Santos, Jorge Oliveira
?/.	1	60	c.8467C>T	p.(Pro2823Ser)	-	VUS	g.129824345C>T	g.129503200C>T	-	LAMA2_000650	VKGL data sharing initiative Nederland	-	-	-	CLASSIFICATION record	-	-	-	VKGL-NL_Nijmegen
-?/.	1	60	c.8520C>A	p.(Thr2840=)	-	likely benign	g.129824398C>A	g.129503253C>A	LAMA2(NM_000426.3):c.8520C>A (p.T2840=)	LAMA2_000619	VKGL data sharing initiative Nederland	-	-	-	CLASSIFICATION record	-	-	-	VKGL-NL_Rotterdam
?/.	1	60	c.8524A>G	p.(Ile2842Val)	-	VUS	g.129824402A>G	g.129503257A>G	-	LAMA2_000651	VKGL data sharing initiative Nederland	-	-	-	CLASSIFICATION record	-	-	-	VKGL-NL_Nijmegen
-/., -?/-?, -?/.	4	60	c.8528A>G	p.(Asn2843Ser)	ACMG	benign, likely benign	g.129824406A>G	g.129503261A>G	LAMA2(NM_000426.3):c.8528A>G (p.(Asn2843Ser)), LAMA2(NM_000426.4):c.8528A>G (p.N2843S)	LAMA2_000363	VKGL data sharing initiative Nederland	from website {DBsub-Emory}, PubMed: Oliveira 2018, Journal: Oliveira 2018	-	-	CLASSIFICATION record, Germline, SUMMARY record	-	-	-	Madhuri Hegde, Jorge Oliveira, VKGL-NL_Leiden, VKGL-NL_AMC
?/.	1	60	c.8529T>G	p.(Asn2843Lys)	-	VUS	g.129824407T>G	g.129503262T>G	-	LAMA2_000652	VKGL data sharing initiative Nederland	-	-	-	CLASSIFICATION record	-	-	-	VKGL-NL_Nijmegen
+?/.	1	60	c.8541del	p.(Trp2847CysfsTer6)	ACMG	likely pathogenic (recessive)	g.129824419del	g.129503274del	8541delG	LAMA2_000853	ACMG PVS1 PM2	PubMed: Cavdarli 2022	-	-	Germline	-	-	-	Johan den Dunnen
+/+, +/.	4	60	c.8541G>A	p.(Trp2847*), p.(Trp2847Ter)	ACMG	pathogenic, pathogenic (recessive)	g.129824419G>A	g.129503274G>A	-	LAMA2_000416	unknown variant 2nd chromosome, VKGL data sharing initiative Nederland	PubMed: Beytía 2013, PubMed: Oliveira 2018, Journal: Oliveira 2018	-	-	CLASSIFICATION record, Germline, SUMMARY record	-	-	-	Jorge Oliveira, VKGL-NL_Nijmegen
+/.	1	60	c.8544C>G	p.(His2848Gln)	-	pathogenic (recessive)	g.129824422C>G	g.129503277C>G	-	LAMA2_000687	-	PubMed: Magri 2015	-	-	Germline	-	-	-	Johan den Dunnen
-/-, -/., -?/.	5	60i	c.8548-10T>C	p.(=)	ACMG	benign, likely benign	g.129826335T>C	g.129505190T>C	LAMA2(NM_000426.3):c.8548-10T>C (p.(=)), LAMA2(NM_000426.4):c.8548-10T>C	LAMA2_000364	VKGL data sharing initiative Nederland	from website {DBsub-Emory}, PubMed: Oliveira 2018, Journal: Oliveira 2018	-	-	CLASSIFICATION record, Germline, SUMMARY record	-	-	-	Madhuri Hegde, Jorge Oliveira, VKGL-NL_Leiden, VKGL-NL_Nijmegen, VKGL-NL_AMC
+?/.	1	60i	c.8548-2A>G	p.?	-	likely pathogenic	g.129826343A>G	g.129505198A>G	LAMA2(NM_000426.3):c.8548-2A>G	LAMA2_000620	VKGL data sharing initiative Nederland	-	-	-	CLASSIFICATION record	-	-	-	VKGL-NL_Rotterdam
+?/+?, +?/.	3	61	c.8556_8558del	p.(Ile2852del)	ACMG	likely pathogenic (recessive)	g.129826353_129826355del	g.129505208_129505210del	-	LAMA2_000404	ACMG: PM4, PM2_SUP, PM3, PP3	PubMed: Oliveira 2018, Journal: Oliveira 2018	-	-	Germline, SUMMARY record	?	-	-	Jorge Oliveira, Andreas Laner
-/., -?/-?, -?/., ?/.	4	61	c.8586T>C	p.(=), p.(Tyr2862=), p.=	ACMG	benign, likely benign, VUS	g.129826383T>C	g.129505238T>C	8635T>C ex60, LAMA2(NM_000426.3):c.8586T>C (p.(Tyr2862=))	LAMA2_000130	VKGL data sharing initiative Nederland	from website {DBsub-Emory}, PubMed: Oliveira 2018, Journal: Oliveira 2018, PubMed: Tezak 2003	-	-	CLASSIFICATION record, Germline, SUMMARY record	-	0.02	-	Johan den Dunnen, Madhuri Hegde, Jorge Oliveira, VKGL-NL_Leiden
+/+, +?/.	2	61	c.8586T>G	p.(Tyr2862*)	ACMG	likely pathogenic (recessive), pathogenic (recessive)	g.129826383T>G	g.129505238T>G	-	LAMA2_000393	segregation analysis confirmed second pathogenic variant c.396+1G>A transmitted from the mother	PubMed: Oliveira 2018, Journal: Oliveira 2018	-	-	Germline, SUMMARY record	-	-	-	Jorge Oliveira, Andreas Laner
+/+, +/.	3	61	c.8613dup	p.(Ser2872Glnfs*34)	ACMG	pathogenic (recessive)	g.129826410dup	g.129505265dup	-	LAMA2_000194	-	PubMed: Oliveira 2008, PubMed: Oliveira 2018, Journal: Oliveira 2018	-	-	Germline, SUMMARY record	-	-	-	Rosário dos Santos, Jorge Oliveira
+?/.	1	61	c.8654T>A	p.(Leu2885Gln)	-	likely pathogenic	g.129826451T>A	g.129505306T>A	-	LAMA2_000698	combination of variants not reported	PubMed: Topf 2020	-	-	Germline	-	1/1001 cases	-	Johan den Dunnen
+/+, +/.	3	61	c.8654T>C	p.(Leu2885Pro)	ACMG	pathogenic (recessive)	g.129826451T>C	g.129505306T>C	-	LAMA2_000427	-	PubMed: Liang 2017, PubMed: Oliveira 2018, Journal: Oliveira 2018	-	-	Germline, SUMMARY record	-	-	-	Jorge Oliveira
+?/+?, +?/.	4	61	c.8665G>A	p.(Gly2889Arg)	ACMG	likely pathogenic (recessive)	g.129826462G>A	g.129505317G>A	-	LAMA2_000222	-	PubMed: Fattahi 2017, PubMed: Oliveira 2018, Journal: Oliveira 2018	-	-	Germline, SUMMARY record	-	-	-	Tom Winder, Jorge Oliveira, Zohreh Fattahi
+/+, +/., +?/.	5	61	c.8669dup	p.(Leu2890Phefs*16), p.(Leu2890PhefsTer16)	ACMG	likely pathogenic (recessive), pathogenic, pathogenic (recessive)	g.129826466dup	g.129505321dup	LAMA2(NM_000426.4):c.8669dupT (p.L2890Ffs*16)	LAMA2_000213	VKGL data sharing initiative Nederland	PubMed: Oliveira 2018, Journal: Oliveira 2018	-	-	CLASSIFICATION record, Germline, SUMMARY record	-	-	-	Tom Winder, Jorge Oliveira, VKGL-NL_VUmc
-?/.	1	61	c.8671C>G	p.(Pro2891Ala)	-	likely benign	g.129826468C>G	g.129505323C>G	LAMA2(NM_000426.3):c.8671C>G (p.(Pro2891Ala))	LAMA2_000653	VKGL data sharing initiative Nederland	-	-	-	CLASSIFICATION record	-	-	-	VKGL-NL_Leiden
-/., -?/-?, -?/.	3	61	c.8691A>G	p.(=), p.(Arg2897=)	ACMG	benign, likely benign	g.129826488A>G	g.129505343A>G	LAMA2(NM_000426.3):c.8691A>G (p.(Arg2897=))	LAMA2_000072	VKGL data sharing initiative Nederland	from website {DBsub-Emory}, PubMed: Oliveira 2018, Journal: Oliveira 2018	-	rs2228599	CLASSIFICATION record, Germline, SUMMARY record	-	-	-	Madhuri Hegde, Jorge Oliveira, VKGL-NL_Leiden
+/+, +/.	4	61i	c.8703+1G>A	p.?	ACMG	pathogenic, pathogenic (recessive)	g.129826501G>A	g.129505356G>A	-	LAMA2_000422	-	0, PubMed: Oliveira 2018, Journal: Oliveira 2018, PubMed: Reddy 2017	-	-	Germline, SUMMARY record	-	-	-	Johan den Dunnen, Jorge Oliveira
?/.	1	62	c.8715C>A	p.(Ser2905Arg)	ACMG	VUS	g.129828645C>A	g.129507500C>A	-	LAMA2_000659	Leukoencephalopathy of unknown origin, weakness of the limb girdle, muscular pseudohypertrophy	-	-	-	Germline	-	-	-	Andreas Laner
+/+, +/.	2	62	c.8725T>C	p.(Cys2909Arg)	ACMG	pathogenic (recessive)	g.129828655T>C	g.129507510T>C	-	LAMA2_000486	-	PubMed: Kim 2017, PubMed: Oliveira 2018, Journal: Oliveira 2018	-	-	Germline, SUMMARY record	-	-	-	Jorge Oliveira
-?/.	2	62	c.8728G>A	p.(Val2910Ile)	-	likely benign	g.129828658G>A	g.129507513G>A	LAMA2(NM_000426.3):c.8728G>A (p.V2910I, p.(Val2910Ile))	LAMA2_000622	VKGL data sharing initiative Nederland	-	-	-	CLASSIFICATION record	-	-	-	VKGL-NL_Leiden, VKGL-NL_Rotterdam
+/., +?/+?, +?/.	3	62	c.8748del	p.(Glu2917Argfs*48)	ACMG	likely pathogenic (recessive), pathogenic (recessive)	g.129828678del	g.129507533del	-	LAMA2_000365	-	from website {DBsub-Emory}, PubMed: Oliveira 2018, Journal: Oliveira 2018	-	-	Germline, SUMMARY record	-	-	-	Madhuri Hegde, Tom Winder, Jorge Oliveira
-/., -?/., ?/?	3	62	c.8755C>T	p.(Pro2919Ser)	ACMG	benign, likely benign, VUS	g.129828685C>T	g.129507540C>T	LAMA2(NM_000426.3):c.8755C>T (p.P2919S), LAMA2(NM_000426.4):c.8755C>T (p.P2919S)	LAMA2_000534	VKGL data sharing initiative Nederland	PubMed: Oliveira 2018, Journal: Oliveira 2018	-	-	CLASSIFICATION record, SUMMARY record	-	-	-	Jorge Oliveira, VKGL-NL_Rotterdam, VKGL-NL_Groningen
+/.	1	62	c.8767G>T	p.(Glu2923Ter)	-	pathogenic	g.129828697G>T	g.129507552G>T	-	LAMA2_000724	-	-	-	-	Germline	-	-	-	LOVD
-?/., ?/?	2	62	c.8774C>T	p.(Pro2925Leu)	ACMG	likely benign, VUS	g.129828704C>T	g.129507559C>T	LAMA2(NM_000426.3):c.8774C>T (p.(Pro2925Leu))	LAMA2_000535	VKGL data sharing initiative Nederland	PubMed: Oliveira 2018, Journal: Oliveira 2018	-	-	CLASSIFICATION record, SUMMARY record	-	-	-	Jorge Oliveira, VKGL-NL_Leiden
+/+, +/.	2	62	c.8776_8792del	p.(Thr2926Trpfs*14)	ACMG	pathogenic (recessive)	g.129828706_129828722del	g.129507561_129507577del	-	LAMA2_000151	-	PubMed: Oliveira 2008, PubMed: Oliveira 2018, Journal: Oliveira 2018	-	-	Germline, SUMMARY record	-	-	-	Rosário dos Santos, Jorge Oliveira
+/.	1	62	c.8815C>T	p.(Gln2939Ter)	ACMG	pathogenic (recessive)	g.129828745C>T	g.129507600C>T	-	LAMA2_000831	-	PubMed: Tan 2021	-	-	Germline	-	-	-	Johan den Dunnen
?/.	1	62	c.8822G>A	p.(Gly2941Glu)	-	VUS	g.129828752G>A	-	LAMA2(NM_000426.3):c.8822G>A (p.G2941E)	LAMA2_000685	VKGL data sharing initiative Nederland	-	-	-	CLASSIFICATION record	-	-	-	VKGL-NL_Rotterdam
?/.	1	62	c.8842G>A	p.(Gly2948Ser)	-	VUS	g.129828772G>A	g.129507627G>A	-	LAMA2_000654	VKGL data sharing initiative Nederland	-	-	-	CLASSIFICATION record	-	-	-	VKGL-NL_Nijmegen
+/.	1	62	c.8844_8845insAAGGCTC	p.(Phe2949LysfsTer21)	ACMG	pathogenic (recessive)	g.129828774_129828775insAAGGCTC	g.129507629_129507630insAAGGCTC	-	LAMA2_000832	-	PubMed: Tan 2021	-	-	De novo	-	-	-	Johan den Dunnen
+/., +?/+?	2	62i	c.8857+1G>A	p.?	ACMG	likely pathogenic (recessive), pathogenic	g.129828788G>A	g.129507643G>A	LAMA2(NM_000426.3):c.8857+1G>A	LAMA2_000536	VKGL data sharing initiative Nederland	PubMed: Oliveira 2018, Journal: Oliveira 2018	-	-	CLASSIFICATION record, SUMMARY record	-	-	-	Jorge Oliveira, VKGL-NL_Utrecht
?/., ?/?	2	62i	c.8857+44C>T	p.(=)	ACMG	VUS	g.129828831C>T	g.129507686C>T	-	LAMA2_000366	-	from website {DBsub-Emory}, PubMed: Oliveira 2018, Journal: Oliveira 2018	-	-	Germline, SUMMARY record	-	-	-	Madhuri Hegde, Jorge Oliveira
+?/., ?/?	2	62i	c.8858-8T>G	p.(=)	ACMG	likely pathogenic (recessive), VUS	g.129833500T>G	g.129512355T>G	8845-8T>G	LAMA2_000228	predicted to change splice site	PubMed: Oliveira 2018, Journal: Oliveira 2018, PubMed: Vishnudas 2009	-	-	Germline, SUMMARY record	-	-	-	Jeffrey Miller, Jorge Oliveira
+/+, +/.	2	62i_63i	c.(8857+1_8858-1)_(8988+1_8989-1)del	p.(fs*?), p.?	ACMG	pathogenic (recessive)	g.(129828788_129833507)_(129833639_129835517)del	-	-	LAMA2_000462	probable duplicate in Tan 2021	PubMed: Oliveira 2018, Journal: Oliveira 2018, PubMed: Xiong 2014	-	-	Germline, SUMMARY record	-	-	-	Jorge Oliveira
?/.	4	63	c.8906G>C	p.(Arg2969Pro)	ACMG	VUS	g.129833556G>C	g.129512411G>C	-	LAMA2_000833	-	PubMed: Ge 2019, PubMed: Tan 2021, possibly PubMed: Ge 2018	-	-	Germline	-	-	-	Johan den Dunnen
+/.	1	63	c.8910_8965del	p.(Thr2971TyrfsTer2)	ACMG	pathogenic (recessive)	g.129833560_129833615del	g.129512415_129512470del	-	LAMA2_000834	-	PubMed: Ge 2019, PubMed: Tan 2021	-	-	Germline	-	-	-	Johan den Dunnen
-/., -?/-?	2	63	c.8925A>T	p.(=), p.=	ACMG	benign, likely benign	g.129833575A>T	g.129512430A>T	8974A>T ex62	LAMA2_000131	-	PubMed: Oliveira 2018, Journal: Oliveira 2018, PubMed: Tezak 2003	-	-	Germline, SUMMARY record	-	0.14	-	Johan den Dunnen, Jorge Oliveira
+/+, +/.	2	63	c.8931_8933del	p.(Leu2978del)	ACMG	pathogenic (recessive)	g.129833581_129833583del	g.129512436_129512438del	8931_8933delTCT	LAMA2_000390	-	PubMed: O'Grady 2016, PubMed: Oliveira 2018, Journal: Oliveira 2018	-	-	Germline, SUMMARY record	yes	-	-	Jorge Oliveira, Sandra Cooper
+/+, +?/.	2	63	c.8947C>T	p.(Gln2983*)	ACMG	likely pathogenic (recessive), pathogenic (recessive)	g.129833597C>T	g.129512452C>T	-	LAMA2_000488	-	PubMed: Oliveira 2018, Journal: Oliveira 2018	-	-	Germline, SUMMARY record	?	-	-	Jorge Oliveira, Andreas Laner
?/.	1	63	c.8982T>A	p.(Asp2994Glu)	-	VUS	g.129833632T>A	g.129512487T>A	LAMA2(NM_000426.3):c.8982T>A (p.(Asp2994Glu))	LAMA2_000623	VKGL data sharing initiative Nederland	-	-	-	CLASSIFICATION record	-	-	-	VKGL-NL_Leiden
-?/.	1	63	c.8982T>C	p.(Asp2994=)	-	likely benign	g.129833632T>C	g.129512487T>C	LAMA2(NM_000426.3):c.8982T>C (p.(Asp2994=))	LAMA2_000624	VKGL data sharing initiative Nederland	-	-	-	CLASSIFICATION record	-	-	-	VKGL-NL_Leiden
+/+, +/.	3	63	c.8987del	p.(Lys2996Serfs*2), p.(Lys2996SerfsTer2)	ACMG	pathogenic (recessive)	g.129833637del	g.129512492del	c.8987delA	LAMA2_000452	probable duplicate in Tan 2021	PubMed: Oliveira 2018, Journal: Oliveira 2018, PubMed: Tan 2021, PubMed: Xiong 2014	-	-	Germline, SUMMARY record	-	-	-	Johan den Dunnen, Jorge Oliveira
+/+, +/.	3	63i	c.8988+1G>A	p.?	ACMG	pathogenic (recessive)	g.129833639G>A	g.129512494G>A	-	LAMA2_000244	-	PubMed: Geranmayeh 2010, PubMed: Oliveira 2018, Journal: Oliveira 2018	-	-	Germline, SUMMARY record	-	-	-	Johan den Dunnen, Jorge Oliveira
+/?, ?/?	2	63i	c.8989-12C>G	p.(=)	ACMG	pathogenic (recessive), VUS	g.129835506C>G	g.129514361C>G	-	LAMA2_000431	-	PubMed: Liang 2017, {dbSNP:rs144860334}, {CV:RCV000248588.1}}, 1 more item	-	-	Germline, SUMMARY record	-	-	-	Jorge Oliveira
-?/., ?/., ?/?	3	64	c.9038A>C	p.(Asp3013Ala)	ACMG	likely benign, VUS	g.129835567A>C	g.129514422A>C	LAMA2(NM_000426.3):c.9038A>C (p.D3013A, p.(Asp3013Ala))	LAMA2_000537	VKGL data sharing initiative Nederland	PubMed: Oliveira 2018, Journal: Oliveira 2018	-	-	CLASSIFICATION record, SUMMARY record	-	-	-	Jorge Oliveira, VKGL-NL_Leiden, VKGL-NL_Rotterdam
+/., +?/+?, +?/.	3	64	c.9095dup	p.(Ile3033Aspfs*6)	ACMG	likely pathogenic (recessive), pathogenic (recessive)	g.129835624dup	g.129514479dup	-	LAMA2_000283	-	PubMed: Oliveira 2018, Journal: Oliveira 2018	-	-	Germline, SUMMARY record	-	-	-	Tom Winder, Jorge Oliveira, Angela Gruber
+/+, +/.	9	64	c.9101_9104dup	p.(His3035Glnfs*5), p.(His3035GlnfsTer5), p.His3035Glnfs*5	ACMG	pathogenic (recessive)	g.129835630_129835633dup	g.129514485_129514488dup	9101_9104dupAACA, 9154-9157ins	LAMA2_000077	not in 100 control chromosomes, probable duplicate in Tan 2021	PubMed: Ge 2019, PubMed: Tan 2021, possibly PubMed: Ge 2018, PubMed: Pegoraro 1998, PubMed: Xiong 2014, 3 more items	-	-	Germline, SUMMARY record	-	-	-	Johan den Dunnen, Rosário dos Santos, Tom Winder, Jorge Oliveira
-/., ?/?	2	64	c.9123C>T	p.(=), p.(Val3041=)	ACMG	benign, VUS	g.129835652C>T	g.129514507C>T	LAMA2(NM_000426.3):c.9123C>T (p.V3041=)	LAMA2_000538	VKGL data sharing initiative Nederland	PubMed: Oliveira 2018, Journal: Oliveira 2018	-	-	CLASSIFICATION record, SUMMARY record	-	-	-	Jorge Oliveira, VKGL-NL_Rotterdam
?/.	1	64	c.9145C>G	p.(Gln3049Glu)	-	VUS	g.129835674C>G	g.129514529C>G	-	LAMA2_000657	-	PubMed: Punetha 2016	-	-	Germline/De novo (untested)	-	1/94 cases	-	Johan den Dunnen
+/., -?/., ?/., ?/?	12	64i	c.9211+6T>C	p.(=), p.=	ACMG	likely benign, pathogenic (recessive), VUS	g.129835746T>C	g.129514601T>C	IVS63+6T>C, LAMA2(NM_000426.3):c.9211+6T>C	LAMA2_000272	not in 180 control chromosomes, not in 180 control chromosomes; reduced level LAMA2 RNA, 1 more item	from website {DBsub-Emory}, PubMed: Geranmayeh 2010, PubMed: Naom 2000, PubMed: Geranmayeh 2010, 1 more item	-	-	CLASSIFICATION record, Germline, SUMMARY record	-	-	-	Johan den Dunnen, Madhuri Hegde, Tom Winder, Jorge Oliveira, VKGL-NL_Rotterdam, VKGL-NL_Utrecht, VKGL-NL_Nijmegen
-/., ?/?	2	64i	c.9211+25A>C	p.(=)	ACMG	benign, VUS	g.129835765A>C	g.129514620A>C	-	LAMA2_000367	-	from website {DBsub-Emory}, PubMed: Oliveira 2018, Journal: Oliveira 2018	-	-	Germline, SUMMARY record	-	-	-	Madhuri Hegde, Jorge Oliveira
-/-, -/.	3	64i	c.9211+74G>A	p.(=)	ACMG	benign	g.129835814G>A	g.129514669G>A	-	LAMA2_000075	-	PubMed: Oliveira 2018, Journal: Oliveira 2018	-	rs2297740	Germline, SUMMARY record	-	0.67	-	Rosário dos Santos, Jorge Oliveira, Andreas Laner
-/., -?/-?, -?/.	6	64i	c.9212-15C>A	p.(=)	ACMG	benign, likely benign	g.129837320C>A	g.129516175C>A	LAMA2(NM_000426.3):c.9212-15C>A (p.(=), ), LAMA2(NM_000426.4):c.9212-15C>A	LAMA2_000368	VKGL data sharing initiative Nederland	from website {DBsub-Emory}, PubMed: Oliveira 2018, Journal: Oliveira 2018	-	-	CLASSIFICATION record, Germline, SUMMARY record	-	-	-	Madhuri Hegde, Jorge Oliveira, VKGL-NL_Leiden, VKGL-NL_Utrecht, VKGL-NL_Nijmegen, VKGL-NL_AMC
+?/+?, ?/.	2	64i	c.9212-1G>A	p.?	ACMG	likely pathogenic (recessive), VUS	g.129837334G>A	g.129516189G>A	-	LAMA2_000369	-	from website {DBsub-Emory}, PubMed: Oliveira 2018, Journal: Oliveira 2018	-	-	Germline, SUMMARY record	-	-	-	Madhuri Hegde, Jorge Oliveira
-?/.	1	65	c.9217C>T	p.(Leu3073Phe)	-	likely benign	g.129837340C>T	g.129516195C>T	LAMA2(NM_000426.3):c.9217C>T (p.(Leu3073Phe))	LAMA2_000655	VKGL data sharing initiative Nederland	-	-	-	CLASSIFICATION record	-	-	-	VKGL-NL_Leiden
+?/.	1	65	c.9232_9267dup	p.(Leu3078_Arg3089dup)	ACMG	likely pathogenic (recessive)	g.129837355_129837390dup	g.129516210_129516245dup	.9232_9267dup (L3078Lfs*39)	LAMA2_000835	-	PubMed: Tan 2021	-	-	Germline	-	-	-	Johan den Dunnen
+/+, +/., +?/.	5	65	c.9235_9238dup	p.(Thr3080Asnfs*26)	ACMG	likely pathogenic (recessive), pathogenic (recessive)	g.129837358_129837361dup	g.129516213_129516216dup	9235_9238dupACAA	LAMA2_000192	-	PubMed: Geranmayeh 2010, PubMed: Oliveira 2018, Journal: Oliveira 2018	-	-	Germline, SUMMARY record	-	-	-	Johan den Dunnen, Tom Winder, Jorge Oliveira
?/., ?/?	2	65	c.9252C>G	p.(Phe3084Leu)	ACMG	VUS	g.129837375C>G	g.129516230C>G	-	LAMA2_000370	-	from website {DBsub-Emory}, PubMed: Oliveira 2018, Journal: Oliveira 2018	-	-	Germline, SUMMARY record	-	-	-	Madhuri Hegde, Jorge Oliveira
+/+, +/., +?/.	7	65	c.9253C>T	p.(Arg3085*), p.(Arg3085Ter), p.Arg3085*	ACMG	likely pathogenic (recessive), pathogenic (recessive)	g.129837376C>T	g.129516231C>T	C9302T	LAMA2_000078	combination of variants not reported, not in 300 control chromosomes, 1 more item	PubMed: Ge 2019, PubMed: He 2001, OMIM:var0005, PubMed: O'Grady 2016, PubMed: Punetha 2016, 1 more item	-	rs121913571	Germline, SUMMARY record	yes	-	-	Johan den Dunnen, Jorge Oliveira, Andreas Laner, Sandra Cooper, Jaya Punetha, Polina Chausova
+/.	1	65	c.9311dup	p.(Asn3104LysfsTer38)	ACMG	pathogenic (recessive)	g.129837434dup	g.129516289dup	-	LAMA2_000836	-	PubMed: Tan 2021	-	-	Germline	-	-	-	Johan den Dunnen
-/., ?/?	2	65	c.*57A>C	p.(=)	ACMG	benign, VUS	g.129837549A>C	g.129516404A>C	-	LAMA2_000556	VKGL data sharing initiative Nederland	PubMed: Oliveira 2018, Journal: Oliveira 2018	-	-	CLASSIFICATION record, SUMMARY record	-	-	-	Jorge Oliveira, VKGL-NL_Nijmegen
-/., -?/-?	2	65	c.*62_*65dup	p.(=), p.=	ACMG	benign, likely benign	g.129837554_129837557dup	g.129516409_129516412dup	-	LAMA2_000071	-	PubMed: Oliveira 2018, Journal: Oliveira 2018	-	-	Germline, SUMMARY record	-	1943-05-01	-	Johan den Dunnen, Jorge Oliveira
-/-, -/., ?/.	3	65	c.*118T>C	p.(=), p.=	ACMG	benign, VUS	g.129837610T>C	g.129516465T>C	-	LAMA2_000076	VKGL data sharing initiative Nederland	PubMed: Oliveira 2018, Journal: Oliveira 2018	-	-	CLASSIFICATION record, Germline, SUMMARY record	-	-	-	Johan den Dunnen, Jorge Oliveira, VKGL-NL_Nijmegen

## Sheet: 142-VUS
	Reported	Exon	DNA change (cDNA)	Protein	Classification method	Clinical classification	DNA change (genomic) (hg19)	DNA change (hg38)		DB-ID	Variant remarks	Reference	ClinVar ID	dbSNP ID	Origin	Segregation	Frequency	Re-site	Owner
?/., ?/?	2	1	c.-17del	p.(=)	ACMG	VUS	g.129204374del	g.128883229del	-	LAMA2_000314	-	from website {DBsub-Emory}, PubMed: Oliveira 2018, Journal: Oliveira 2018	-	-	Germline, SUMMARY record	-	-	-	Madhuri Hegde, Jorge Oliveira
?/., ?/?	2	1	c.32T>C	p.(Leu11Pro)	ACMG	VUS	g.129204422T>C	g.128883277T>C	-	LAMA2_000482	-	PubMed: Oliveira 2018, Journal: Oliveira 2018	-	-	Germline, SUMMARY record	-	-	-	Jorge Oliveira
?/., ?/?	2	1	c.112G>A	p.(Gly38Ser), p.(Gly38Ser)^p.?	ACMG	VUS	g.129204502G>A	g.128883357G>A	-	LAMA2_000309	-	PubMed: Oliveira 2018, Journal: Oliveira 2018	-	-	Germline, SUMMARY record	-	-	-	Tom Winder, Jorge Oliveira
?/?	1	1	c.112G>T	p.(Gly38Cys)	ACMG	VUS	g.129204502G>T	g.128883357G>T	-	LAMA2_000540	-	PubMed: Oliveira 2018, Journal: Oliveira 2018	-	-	SUMMARY record	-	-	-	Jorge Oliveira
?/., ?/?	2	2	c.149C>T	p.(Ala50Val)	ACMG	VUS	g.129371099C>T	g.129049954C>T	-	LAMA2_000541	VKGL data sharing initiative Nederland	PubMed: Oliveira 2018, Journal: Oliveira 2018	-	-	CLASSIFICATION record, SUMMARY record	-	-	-	Jorge Oliveira, VKGL-NL_Nijmegen
?/.	1	2	c.176G>A	p.(Gly59Glu)	-	VUS	g.129371126G>A	g.129049981G>A	-	LAMA2_000709	-	PubMed: Ganapathy 2019	-	rs748303070	Germline	-	-	-	Johan den Dunnen
?/.	1	2	c.236G>A	p.(Arg79Lys)	-	VUS	g.129371186G>A	-	-	LAMA2_000726	VKGL data sharing initiative Nederland	-	-	-	CLASSIFICATION record	-	-	-	VKGL-NL_Nijmegen
?/., ?/?	2	2	c.245A>T	p.(Gln82Leu)	ACMG	VUS	g.129371195A>T	g.129050050A>T	-	LAMA2_000491	PolyPhen-2 score 0.99 (probably pathogenic)	PubMed: Oliveira 2018, Journal: Oliveira 2018	-	-	Germline, SUMMARY record	?	-	-	Jorge Oliveira, Andreas Laner
?/., ?/?	2	2	c.257G>A	p.(Cys86Tyr)	ACMG	VUS	g.129371207G>A	g.129050062G>A	-	LAMA2_000007	-	Subm. FMuntoni, PubMed: Oliveira 2018, Journal: Oliveira 2018	-	-	Germline, SUMMARY record	-	-	-	Johan den Dunnen, Jorge Oliveira
?/., ?/?	2	2	c.277C>A	p.(Pro93Thr)	ACMG	VUS	g.129371227C>A	g.129050082C>A	-	LAMA2_000542	VKGL data sharing initiative Nederland	PubMed: Oliveira 2018, Journal: Oliveira 2018	-	-	CLASSIFICATION record, SUMMARY record	-	-	-	Jorge Oliveira, VKGL-NL_Nijmegen
?/.	1	3	c.332A>C	p.(Gln111Pro)	ACMG	VUS	g.129380977A>C	g.129059832A>C	-	LAMA2_000768	-	PubMed: Ge 2019, PubMed: Tan 2021	-	-	Germline	-	-	-	Johan den Dunnen
?/., ?/?	2	3i	c.397-6C>T	p.(=)	ACMG	VUS	g.129419312C>T	g.129098167C>T	LAMA2(NM_000426.3):c.397-6C>T (p.(=))	LAMA2_000498	VKGL data sharing initiative Nederland	PubMed: Oliveira 2018, Journal: Oliveira 2018	-	-	CLASSIFICATION record, SUMMARY record	-	-	-	Jorge Oliveira, VKGL-NL_Leiden
?/.	1	4	c.408C>G	p.(Ile136Met)	-	VUS	g.129419329C>G	g.129098184C>G	-	LAMA2_000626	VKGL data sharing initiative Nederland	-	-	-	CLASSIFICATION record	-	-	-	VKGL-NL_Nijmegen
?/.	1	4	c.409G>A	p.(Ala137Thr)	-	VUS	g.129419330G>A	-	LAMA2(NM_000426.3):c.409G>A (p.A137T)	LAMA2_000679	VKGL data sharing initiative Nederland	-	-	-	CLASSIFICATION record	-	-	-	VKGL-NL_Rotterdam
?/.	2	4	c.437C>A	p.(Ser146Tyr)	ACMG	VUS	g.129419358C>A	g.129098213C>A	-	LAMA2_000769	-	PubMed: Ge 2019, PubMed: Tan 2021	-	-	Germline	-	-	-	Johan den Dunnen
?/., ?/?	4	4	c.437C>T	p.(Ser146Phe)	ACMG	VUS	g.129419358C>T	g.129098213C>T	-	LAMA2_000278	-	PubMed: Ge 2019, PubMed: Tan 2021, PubMed: Oliveira 2018, Journal: Oliveira 2018, 1 more item	-	-	Germline, SUMMARY record	-	-	-	Johan den Dunnen, Tom Winder, Jorge Oliveira
?/.	1	4	c.442C>G	p.(Arg148Gly)	-	VUS	g.129419363C>G	-	-	LAMA2_000727	VKGL data sharing initiative Nederland	-	-	-	CLASSIFICATION record	-	-	-	VKGL-NL_Nijmegen
?/.	1	4	c.443G>A	p.(Arg148Gln)	ACMG	VUS	g.129419364G>A	g.129098219G>A	-	LAMA2_000770	-	PubMed: Ge 2019, PubMed: Tan 2021	-	-	De novo	-	-	-	Johan den Dunnen
?/.	1	4	c.469T>C	p.(Ser157Pro)	ACMG	VUS	g.129419390T>C	g.129098245T>C	-	LAMA2_000772	-	PubMed: Tan 2021	-	-	Germline	-	-	-	Johan den Dunnen
?/.	1	4	c.479A>T	p.(Asp160Val)	-	VUS	g.129419400A>T	g.129098255A>T	-	LAMA2_000627	VKGL data sharing initiative Nederland	-	-	-	CLASSIFICATION record	-	-	-	VKGL-NL_Nijmegen
?/.	1	4	c.521C>T	p.(Thr174Met)	-	VUS	g.129419442C>T	g.129098297C>T	-	LAMA2_000628	VKGL data sharing initiative Nederland	-	-	-	CLASSIFICATION record	-	-	-	VKGL-NL_Nijmegen
?/.	1	4	c.528C>G	p.(Cys176Trp)	ACMG	VUS	g.129419449C>G	-	-	LAMA2_000678	ACMG grading: PM2,PP3,PP4	-	-	-	Germline	-	-	-	Andreas Laner
?/., ?/?	2	4	c.533C>T	p.(Thr178Met)	ACMG	VUS	g.129419454C>T	g.129098309C>T	-	LAMA2_000317	-	from website {DBsub-Emory}, PubMed: Oliveira 2018, Journal: Oliveira 2018	-	-	Germline, SUMMARY record	-	-	-	Madhuri Hegde, Jorge Oliveira
?/., ?/?	2	4	c.553C>T	p.(Arg185Cys)	ACMG	VUS	g.129419474C>T	g.129098329C>T	LAMA2(NM_000426.4):c.553C>T (p.R185C)	LAMA2_000499	VKGL data sharing initiative Nederland	PubMed: Oliveira 2018, Journal: Oliveira 2018	-	-	CLASSIFICATION record, SUMMARY record	-	-	-	Jorge Oliveira, VKGL-NL_Groningen
?/., ?/?	2	4	c.595T>A	p.(Cys199Ser)	ACMG	VUS	g.129419516T>A	g.129098371T>A	-	LAMA2_000438	-	Chan 2014, PubMed: Oliveira 2018, Journal: Oliveira 2018	-	-	Germline, SUMMARY record	-	-	-	Jorge Oliveira
?/., ?/?	2	5	c.745C>T	p.(Arg249Cys)	ACMG	VUS	g.129465151C>T	g.129144006C>T	-	LAMA2_000211	-	PubMed: Oliveira 2018, Journal: Oliveira 2018	-	-	Germline, SUMMARY record	-	-	-	Tom Winder, Jorge Oliveira
?/., ?/?	2	5	c.818G>A	p.(Arg273Lys)	ACMG	VUS	g.129465224G>A	g.129144079G>A	-	LAMA2_000240	-	PubMed: Oliveira 2018, Journal: Oliveira 2018	-	-	Germline, SUMMARY record	-	-	-	Tom Winder, Jorge Oliveira
?/.	1	6	c.821A>G	p.(Tyr274Cys)	ACMG	VUS (!)	g.129468105A>G	-	-	LAMA2_000757	ACMG: PM3_SUP, PM2_SUP, PP3	-	-	-	Germline	?	-	-	Andreas Laner
?/., ?/?	2	6	c.855G>T	p.(Gly285=)	ACMG	VUS	g.129468139G>T	g.129146994G>T	-	LAMA2_000268	in silico prediction; splice donor site created	PubMed: Oliveira 2018, Journal: Oliveira 2018	-	-	Germline, SUMMARY record	-	-	-	Tom Winder, Jorge Oliveira
?/.	1	6i	c.909+5_909+18del	p.?	ACMG	VUS	g.129468198_129468211del	g.129147053_129147066del	-	LAMA2_000774	-	PubMed: Tan 2021	-	-	Germline	-	-	-	Johan den Dunnen
?/., ?/?	3	7	c.922G>A	p.(Glu308Lys)	ACMG	VUS	g.129470136G>A	g.129148991G>A	LAMA2(NM_000426.3):c.922G>A (p.E308K, p.(Glu308Lys))	LAMA2_000500	VKGL data sharing initiative Nederland	PubMed: Oliveira 2018, Journal: Oliveira 2018	-	-	CLASSIFICATION record, SUMMARY record	-	-	-	Jorge Oliveira, VKGL-NL_Leiden, VKGL-NL_Rotterdam
?/.	1	7	c.946G>A	p.(Asp316Asn)	-	VUS	g.129470160G>A	g.129149015G>A	LAMA2(NM_000426.3):c.946G>A (p.D316N)	LAMA2_000665	VKGL data sharing initiative Nederland	-	-	-	CLASSIFICATION record	-	-	-	VKGL-NL_Rotterdam
?/.	1	8	c.1085G>T	p.(Arg362Ile)	-	VUS	g.129475707G>T	g.129154562G>T	-	LAMA2_000660	1 heterozygous, no homozygous; Clinindb (India)	PubMed: Narang 2020, Journal: Narang 2020	-	rs182958473	Germline	-	1/2795 individuals	-	Mohammed Faruq
?/., ?/?	2	10	c.1330T>C	p.(Cys444Arg)	ACMG	VUS	g.129498874T>C	g.129177729T>C	-	LAMA2_000546	VKGL data sharing initiative Nederland	PubMed: Oliveira 2018, Journal: Oliveira 2018	-	-	CLASSIFICATION record, SUMMARY record	-	-	-	Jorge Oliveira, VKGL-NL_Nijmegen
?/.	1	11	c.1507G>A	p.(Gly503Ser)	-	VUS	g.129511389G>A	-	LAMA2(NM_000426.3):c.1507G>A (p.(Gly503Ser))	LAMA2_000758	VKGL data sharing initiative Nederland	-	-	-	CLASSIFICATION record	-	-	-	VKGL-NL_Leiden
?/.	1	11	c.1544G>A	p.(Cys515Tyr)	ACMG	VUS	g.129511426G>A	g.129190281G>A	-	LAMA2_000780	-	PubMed: Ge 2019, PubMed: Tan 2021	-	-	Germline	-	-	-	Johan den Dunnen
?/., ?/?	2	11	c.1547A>G	p.(Asp516Gly), p.(Asp516Gly)^p.?	ACMG	VUS	g.129511429A>G	g.129190284A>G	-	LAMA2_000371	-	PubMed: Oliveira 2018, Journal: Oliveira 2018	-	-	Germline, SUMMARY record	-	-	-	Tom Winder, Jorge Oliveira
?/., ?/?	2	11i	c.1609-41_1609-7inv	p.(=)	ACMG	VUS	g.129513784_129513818inv	g.129192639_129192673inv	1609-41_1609-7inv35	LAMA2_000302	-	PubMed: Oliveira 2018, Journal: Oliveira 2018	-	-	Germline, SUMMARY record	-	-	-	Tom Winder, Jorge Oliveira
?/., ?/?	2	12i	c.1782+10C>T	p.(=)	ACMG	VUS	g.129514008C>T	g.129192863C>T	-	LAMA2_000217	DNA analyzed by exon sequencing at Prevention Genetics	PubMed: Oliveira 2018, Journal: Oliveira 2018	-	-	Germline, SUMMARY record	-	-	-	Jeffrey Miller, Jorge Oliveira
?/.	1	13	c.1814C>T	p.(Thr605Ile)	-	VUS	g.129571288C>T	g.129250143C>T	LAMA2(NM_000426.3):c.1814C>T (p.T605I)	LAMA2_000630	VKGL data sharing initiative Nederland	-	-	-	CLASSIFICATION record	-	-	-	VKGL-NL_Rotterdam
?/., ?/?	3	13	c.1884G>A	p.(Glu628=)	ACMG	VUS	g.129571358G>A	g.129250213G>A	-	LAMA2_000118	-	PubMed: Oliveira 2018, Journal: Oliveira 2018	-	-	Germline, SUMMARY record	-	-	-	Tom Winder, Jorge Oliveira
?/?	1	13i	c.1884+16C>T	p.(=)	ACMG	VUS	g.129571374C>T	g.129250229C>T	-	LAMA2_000503	-	PubMed: Oliveira 2018, Journal: Oliveira 2018	-	-	SUMMARY record	-	-	-	Jorge Oliveira
?/.	1	14	c.1963C>T	p.(Leu655Phe)	-	VUS	g.129573307C>T	g.129252162C>T	-	LAMA2_000736	-	MDCRC 2021, submitted	-	-	Germline/De novo (untested)	-	-	-	Lakshmi Bremadesam
?/.	1	14	c.2055_2057del	p.(Leu686del)	ACMG	VUS	g.129573399_129573401del	g.129252254_129252256del	c.2051_2053del	LAMA2_000787	-	PubMed: Ge 2019, PubMed: Tan 2021	-	-	Germline	-	-	-	Johan den Dunnen
?/., ?/?	2	14	c.2084A>T	p.(Asp695Val)	ACMG	VUS	g.129573428A>T	g.129252283A>T	-	LAMA2_000327	-	from website {DBsub-Emory}, PubMed: Oliveira 2018, Journal: Oliveira 2018	-	-	Germline, SUMMARY record	-	-	-	Madhuri Hegde, Jorge Oliveira
?/., ?/?	3	15	c.2177G>A	p.(Cys726Tyr)	ACMG	VUS	g.129581936G>A	g.129260791G>A	-	LAMA2_000328	-	from website {DBsub-Emory}, PubMed: Ge 2019, PubMed: Tan 2021, possibly PubMed: Ge 2018, 1 more item	-	-	Germline, SUMMARY record	-	-	-	Johan den Dunnen, Madhuri Hegde, Jorge Oliveira
+?/.	1	15i	c.2208+4_2208+19del	p.?	-	VUS	g.129581971_129581986del	g.129260826_129260841del	2208+4_2208+19delAGCTTGCAAGAATGTA	LAMA2_000670	-	-	-	-	Germline/De novo (untested)	-	-	-	Helen Latsoudis
?/.	1	16	c.2237A>G	p.(Asn746Ser)	-	VUS	g.129588279A>G	g.129267134A>G	-	LAMA2_000631	VKGL data sharing initiative Nederland	-	-	-	CLASSIFICATION record	-	-	-	VKGL-NL_Nijmegen
?/., ?/?	2	16	c.2254G>A	p.(Gly752Ser)	ACMG	VUS	g.129588296G>A	g.129267151G>A	-	LAMA2_000548	VKGL data sharing initiative Nederland	PubMed: Oliveira 2018, Journal: Oliveira 2018	-	-	CLASSIFICATION record, SUMMARY record	-	-	-	Jorge Oliveira, VKGL-NL_Nijmegen
?/., ?/?	2	17	c.2370T>A	p.(790=)^p.(?), p.(=)	ACMG	VUS	g.129591816T>A	g.129270671T>A	Pro790Pro	LAMA2_000237	creates possible new splice acceptor site	PubMed: Oliveira 2018, Journal: Oliveira 2018	-	-	Germline, SUMMARY record	-	-	-	Tom Winder, Jorge Oliveira
?/?	1	19	c.2670A>C	p.(Lys890Asn)	ACMG	VUS	g.129609124A>C	g.129287979A>C	-	LAMA2_000508	-	PubMed: Oliveira 2018, Journal: Oliveira 2018	-	-	SUMMARY record	-	-	-	Jorge Oliveira
?/.	1	19	c.2735C>T	p.(Ala912Val)	-	VUS	g.129609189C>T	g.129288044C>T	LAMA2(NM_000426.3):c.2735C>T (p.A912V)	LAMA2_000584	VKGL data sharing initiative Nederland	-	-	-	CLASSIFICATION record	-	-	-	VKGL-NL_Rotterdam
?/.	2	19	c.2744G>A	p.(Cys915Tyr)	-	VUS	g.129609198G>A	-	LAMA2(NM_000426.3):c.2744G>A (p.C915Y, p.(Cys915Tyr))	LAMA2_000705	VKGL data sharing initiative Nederland	-	-	-	CLASSIFICATION record	-	-	-	VKGL-NL_Leiden, VKGL-NL_Rotterdam
?/.	2	20	c.2755C>T	p.(Arg919Cys)	-	VUS	g.129612764C>T	g.129291619C>T	LAMA2(NM_000426.3):c.2755C>T (p.R919C, p.(Arg919Cys))	LAMA2_000632	VKGL data sharing initiative Nederland	-	-	-	CLASSIFICATION record	-	-	-	VKGL-NL_Leiden, VKGL-NL_Rotterdam
?/., ?/?	2	20	c.2770G>T	p.(Gly924Cys)	ACMG	VUS	g.129612779G>T	g.129291634G>T	LAMA2(NM_000426.3):c.2770G>T (p.(Gly924Cys))	LAMA2_000510	VKGL data sharing initiative Nederland	PubMed: Oliveira 2018, Journal: Oliveira 2018	-	-	CLASSIFICATION record, SUMMARY record	-	-	-	Jorge Oliveira, VKGL-NL_Leiden
?/?	1	20i	c.2857-13C>T	p.(=)	ACMG	VUS	g.129618817C>T	g.129297672C>T	-	LAMA2_000511	-	PubMed: Oliveira 2018, Journal: Oliveira 2018	-	-	SUMMARY record	-	-	-	Jorge Oliveira
?/.	1	21	c.2916T>G	p.(Phe972Leu)	-	VUS	g.129618889T>G	g.129297744T>G	-	LAMA2_000717	-	-	ClinVar-RCV000654716.1	rs763840955	Germline	-	-	-	LOVD
?/.	1	21	c.2927C>T	p.(Ser976Leu)	-	VUS	g.129618900C>T	-	LAMA2(NM_000426.3):c.2927C>T (p.S976L)	LAMA2_000745	VKGL data sharing initiative Nederland	-	-	-	CLASSIFICATION record	-	-	-	VKGL-NL_Rotterdam
?/.	1	21	c.2961C>G	p.(Cys987Trp)	-	VUS	g.129618934C>G	g.129297789C>G	-	LAMA2_000718	-	PubMed: Ganapathy 2019	-	-	Germline	-	-	-	Johan den Dunnen
?/.	1	21	c.2993G>T	p.(Arg998Leu)	-	VUS	g.129618966G>T	g.129297821G>T	LAMA2(NM_000426.3):c.2993G>T (p.(Arg998Leu))	LAMA2_000586	VKGL data sharing initiative Nederland	-	-	-	CLASSIFICATION record	-	-	-	VKGL-NL_Leiden
?/.	2	21i	c.3038-7G>A	p.?	ACMG	VUS	g.129621874G>A	g.129300729G>A	-	LAMA2_000796	-	PubMed: Ge 2019, PubMed: Tan 2021, PubMed: Ge 2019, PubMed: Tan 2021, possibly PubMed: Ge 2018	-	-	Germline	-	-	-	Johan den Dunnen
?/.	1	22	c.3174G>A	p.?	-	VUS	g.129622017G>A	g.129300872G>A	-	LAMA2_000719	-	-	-	-	Germline	-	-	-	LOVD
?/.	1	22i	c.3175-22G>A	p.(=)	-	VUS	g.129633984G>A	-	-	LAMA2_000682	VKGL data sharing initiative Nederland	-	-	-	CLASSIFICATION record	-	-	-	VKGL-NL_Nijmegen
?/.	2	23	c.3244C>T	p.(His1082Tyr)	-	VUS	g.129634075C>T	g.129312930C>T	-	LAMA2_000589	VKGL data sharing initiative Nederland	-	-	-	CLASSIFICATION record, Germline	-	-	-	Andreas Laner, VKGL-NL_Nijmegen
?/.	1	23	c.3350C>T	p.(Thr1117Ile)	-	VUS	g.129634181C>T	g.129313036C>T	-	LAMA2_000635	VKGL data sharing initiative Nederland	-	-	-	CLASSIFICATION record	-	-	-	VKGL-NL_Nijmegen
?/.	1	24	c.3466G>A	p.Asp1156Asn	ACMG	VUS	g.129635854G>A	g.129314709G>A	-	LAMA2_000575	-	-	-	rs754256231	Germline	-	-	-	Andreas Laner
?/.	1	24	c.3466G>T	p.(Asp1156Tyr)	-	VUS	g.129635854G>T	-	LAMA2(NM_000426.3):c.3466G>T (p.D1156Y)	LAMA2_000746	VKGL data sharing initiative Nederland	-	-	-	CLASSIFICATION record	-	-	-	VKGL-NL_Rotterdam
?/.	1	24	c.3532G>A	p.(Ala1178Thr)	-	VUS	g.129635920G>A	g.129314775G>A	-	LAMA2_000667	VKGL data sharing initiative Nederland	-	-	-	CLASSIFICATION record	-	-	-	VKGL-NL_Nijmegen
?/.	3	25	c.3665A>G	p.(Asp1222Gly)	-	VUS	g.129636730A>G	g.129315585A>G	-	LAMA2_000738	Novel variant (2021)	MDCRC 2021, submitted	-	-	Germline/De novo (untested)	-	-	-	Lakshmi Bremadesam
?/.	1	-	c.3706A>G	p.(Lys1236Glu)	-	VUS	g.129636771A>G	g.129315626A>G	LAMA2(NM_000426.3):c.3706A>G (p.(Lys1236Glu))	LAMA2_000591	VKGL data sharing initiative Nederland	-	-	-	CLASSIFICATION record	-	-	-	VKGL-NL_Leiden
?/.	1	26	c.3904C>T	p.(His1302Tyr)	ACMG	VUS	g.129637075C>T	g.129315930C>T	-	LAMA2_000804	-	PubMed: Ge 2019, PubMed: Tan 2021	-	-	Germline	-	-	-	Johan den Dunnen
?/.	1	26i	c.3924G>A	p.(?)	ACMG	VUS (!)	g.129637095G>A	g.129315950G>A	-	LAMA2_000849	1 more item	-	-	-	Germline	?	-	-	Andreas Laner
?/.	1	27	c.3977G>A	p.(Arg1326Gln)	-	VUS	g.129637235G>A	g.129316090G>A	LAMA2(NM_000426.3):c.3977G>A (p.R1326Q)	LAMA2_000592	VKGL data sharing initiative Nederland	-	-	-	CLASSIFICATION record	-	-	-	VKGL-NL_Rotterdam
?/.	2	27	c.4010A>G	p.(His1337Arg)	-	VUS	g.129637268A>G	-	LAMA2(NM_000426.3):c.4010A>G (p.H1337R), LAMA2(NM_000426.4):c.4010A>G (p.H1337R)	LAMA2_000747	VKGL data sharing initiative Nederland	-	-	-	CLASSIFICATION record	-	-	-	VKGL-NL_Rotterdam, VKGL-NL_Groningen
?/.	1	28	c.4060A>G	p.(Ile1354Val)	-	VUS	g.129641684A>G	g.129320539A>G	-	LAMA2_000661	1 heterozygous, no homozygous; Clinindb (India)	PubMed: Narang 2020, Journal: Narang 2020	-	rs143674727	Germline	-	1/2792 individuals	-	Mohammed Faruq
?/.	1	28	c.4157A>T	p.(Tyr1386Phe)	ACMG	VUS	g.129641781A>T	g.129320636A>T	-	LAMA2_000842	combination of variants not reported	PubMed: Ge 2019	-	-	Germline	-	-	-	Johan den Dunnen
?/.	1	29	c.4223G>A	p.(Arg1408His)	-	VUS	g.129649469G>A	g.129328324G>A	-	LAMA2_000720	-	-	-	rs751858884	Germline	-	-	-	LOVD
?/., ?/?	2	30i	c.4436+180T>C	p.(=)	ACMG	VUS	g.129663792T>C	g.129342647T>C	-	LAMA2_000386	-	PubMed: Oliveira 2018, Journal: Oliveira 2018	-	-	Germline, SUMMARY record	-	-	-	Jorge Oliveira, Andreas Laner
?/.	1	31	c.4440C>A	p.(Phe1480Leu)	-	VUS	g.129670446C>A	-	LAMA2(NM_000426.3):c.4440C>A (p.F1480L)	LAMA2_000683	VKGL data sharing initiative Nederland	-	-	-	CLASSIFICATION record	-	-	-	VKGL-NL_Rotterdam
?/., ?/?	2	32	c.4654G>A	p.(Ala1552Thr)	ACMG	VUS	g.129674439G>A	g.129353294G>A	-	LAMA2_000226	-	PubMed: Oliveira 2018, Journal: Oliveira 2018	-	-	Germline, SUMMARY record	-	-	-	Tom Winder, Jorge Oliveira
?/.	1	32	c.4698C>T	p.(Arg1566=)	-	VUS	g.129674483C>T	-	LAMA2(NM_000426.3):c.4698C>T (p.(Arg1566=))	LAMA2_000728	VKGL data sharing initiative Nederland	-	-	-	CLASSIFICATION record	-	-	-	VKGL-NL_Leiden
?/?	1	33	c.4762C>T	p.(Arg1588Cys)	ACMG	VUS	g.129687408C>T	g.129366263C>T	-	LAMA2_000516	-	PubMed: Oliveira 2018, Journal: Oliveira 2018	-	-	SUMMARY record	-	-	-	Jorge Oliveira
?/.	1	33	c.4837G>A	p.(Glu1613Lys)	ACMG	VUS	g.129687483G>A	g.129366338G>A	-	LAMA2_000699	-	PubMed: Isbister 2020	-	-	Germline	-	-	-	Johan den Dunnen
?/., ?/?	3	33	c.4860G>A	p.(?), p.(Lys1620=), p.(Phe1573Serfs*49)	ACMG	VUS	g.129687506G>A	g.129366361G>A	-	LAMA2_000388	no variant 2nd chromosome	PubMed: O'Grady 2016, PubMed: Oliveira 2018, Journal: Oliveira 2018	-	-	Germline, SUMMARY record	yes	-	-	Jorge Oliveira, Sandra Cooper, Angela Gruber
?/.	1	34	c.4880G>A	p.(Arg1627Gln)	ACMG	VUS	g.129691056G>A	g.129369911G>A	-	LAMA2_000844	combination of variants not reported	PubMed: Ge 2019	-	-	Germline	-	-	-	Johan den Dunnen
?/., ?/?	2	34	c.4909G>A	p.(Glu1637Lys)	ACMG	VUS	g.129691085G>A	g.129369940G>A	LAMA2(NM_000426.3):c.4909G>A (p.E1637K)	LAMA2_000559	VKGL data sharing initiative Nederland	PubMed: Oliveira 2018, Journal: Oliveira 2018	-	-	CLASSIFICATION record, SUMMARY record	-	-	-	Jorge Oliveira, VKGL-NL_Rotterdam
?/., ?/?	2	34	c.4930G>A	p.(Val1644Met)	ACMG	VUS	g.129691106G>A	g.129369961G>A	LAMA2(NM_000426.3):c.4930G>A (p.V1644M)	LAMA2_000560	VKGL data sharing initiative Nederland	PubMed: Oliveira 2018, Journal: Oliveira 2018	-	-	CLASSIFICATION record, SUMMARY record	-	-	-	Jorge Oliveira, VKGL-NL_Rotterdam
?/., ?/?	3	34i	c.4960-17C>A	p.(=)	ACMG	VUS	g.129704250C>A	g.129383105C>A	-	LAMA2_000304	-	from website {DBsub-Emory}, PubMed: Oliveira 2018, Journal: Oliveira 2018	-	-	Germline, SUMMARY record	-	-	-	Madhuri Hegde, Tom Winder, Jorge Oliveira
?/., ?/?	2	39	c.5614G>T	p.(Asp1872Tyr)	ACMG	VUS	g.129723520G>T	g.129402375G>T	-	LAMA2_000338	-	from website {DBsub-Emory}, PubMed: Oliveira 2018, Journal: Oliveira 2018	-	-	Germline, SUMMARY record	-	-	-	Madhuri Hegde, Jorge Oliveira
?/., ?/?	2	39	c.5633C>T	p.(Ser1878Phe)	ACMG	VUS	g.129723539C>T	g.129402394C>T	LAMA2(NM_000426.3):c.5633C>T (p.S1878F)	LAMA2_000520	VKGL data sharing initiative Nederland	PubMed: Oliveira 2018, Journal: Oliveira 2018	-	-	CLASSIFICATION record, SUMMARY record	-	-	-	Jorge Oliveira, VKGL-NL_Rotterdam
?/.	1	39	c.5681A>G	p.(Glu1894Gly)	-	VUS	g.129723587A>G	-	LAMA2(NM_000426.3):c.5681A>G (p.(Glu1894Gly))	LAMA2_000749	VKGL data sharing initiative Nederland	-	-	-	CLASSIFICATION record	-	-	-	VKGL-NL_Leiden
?/., ?/?	3	39	c.5692G>T	p.(Ala1898Ser)	ACMG	VUS	g.129723598G>T	g.129402453G>T	LAMA2(NM_000426.3):c.5692G>T (p.A1898S), LAMA2(NM_000426.4):c.5692G>T (p.A1898S)	LAMA2_000521	VKGL data sharing initiative Nederland	PubMed: Oliveira 2018, Journal: Oliveira 2018	-	-	CLASSIFICATION record, SUMMARY record	-	-	-	Jorge Oliveira, VKGL-NL_Rotterdam, VKGL-NL_Groningen
?/.	1	39	c.5722G>A	p.(Asp1908Asn)	-	VUS	g.129723628G>A	g.129402483G>A	-	LAMA2_000602	VKGL data sharing initiative Nederland	-	-	-	CLASSIFICATION record	-	-	-	VKGL-NL_Nijmegen
?/.	1	40	c.5863C>G	p.(Leu1955Val)	-	VUS	g.129725102C>G	-	LAMA2(NM_000426.3):c.5863C>G (p.L1955V)	LAMA2_000750	VKGL data sharing initiative Nederland	-	-	-	CLASSIFICATION record	-	-	-	VKGL-NL_Rotterdam
?/.	1	41i	c.5969-4G>A	p.?	-	VUS	g.129759787G>A	g.129438642G>A	-	LAMA2_000604	-	MDCRC 2021, submitted	-	-	Germline/De novo (untested)	-	-	-	Lakshmi Bremadesam
?/.	1	43	c.6206A>G	p.(Tyr2069Cys)	-	VUS	g.129762081A>G	g.129440936A>G	-	LAMA2_000663	conflicting interpretations of pathogenicity; 18 heterozygous, no homozygous; Clinindb (India)	PubMed: Narang 2020, Journal: Narang 2020	-	rs117884199	Germline	-	18/2793 individuals	-	Mohammed Faruq
?/., ?/?	2	45	c.6322C>T	p.(Arg2108Trp)	ACMG	VUS	g.129766859C>T	g.129445714C>T	-	LAMA2_000354	-	from website {DBsub-Emory}, PubMed: Oliveira 2018, Journal: Oliveira 2018	-	-	Germline, SUMMARY record	-	-	-	Madhuri Hegde, Jorge Oliveira
?/.	1	45i	c.6429+4A>C	p.?	-	VUS	g.129766970A>C	g.129445825A>C	-	LAMA2_000739	Novel variant (2021)	MDCRC 2021, submitted	-	-	Germline/De novo (untested)	-	-	-	Lakshmi Bremadesam
?/.	1	46	c.6430A>C	p.(Ile2144Leu)	-	VUS	g.129774133A>C	-	-	LAMA2_000707	VKGL data sharing initiative Nederland	-	-	-	CLASSIFICATION record	-	-	-	VKGL-NL_Nijmegen
?/., ?/?	2	46	c.6461G>A	p.(Cys2154Tyr)	ACMG	VUS	g.129774164G>A	g.129453019G>A	LAMA2(NM_000426.3):c.6461G>A (p.(Cys2154Tyr))	LAMA2_000527	VKGL data sharing initiative Nederland	PubMed: Oliveira 2018, Journal: Oliveira 2018	-	-	CLASSIFICATION record, SUMMARY record	-	-	-	Jorge Oliveira, VKGL-NL_Leiden
?/?	1	46	c.6506A>G	p.(Asn2169Ser)	ACMG	VUS	g.129774209A>G	g.129453064A>G	-	LAMA2_000528	-	PubMed: Oliveira 2018, Journal: Oliveira 2018	-	-	SUMMARY record	-	-	-	Jorge Oliveira
?/., ?/?	3	46	c.6548T>G	p.(Leu2183Arg)	ACMG	VUS	g.129774251T>G	g.129453106T>G	-	LAMA2_000241	-	PubMed: Oliveira 2018, Journal: Oliveira 2018	-	-	Germline, SUMMARY record	-	-	-	Tom Winder, Jorge Oliveira
?/.	1	46	c.6566C>A	p.(Ala2189Asp)	-	VUS	g.129774269C>A	g.129453124C>A	LAMA2(NM_000426.3):c.6566C>A (p.(Ala2189Asp))	LAMA2_000606	VKGL data sharing initiative Nederland	-	-	-	CLASSIFICATION record	-	-	-	VKGL-NL_Leiden
?/.	2	47	c.6584T>C	p.(Leu2195Pro)	ACMG	VUS	g.129775310T>C	g.129454165T>C	-	LAMA2_000821	-	PubMed: Ge 2019, PubMed: Tan 2021, PubMed: Ge 2019, PubMed: Tan 2021, possibly PubMed: Ge 2018	-	-	Germline	-	-	-	Johan den Dunnen
?/.	1	47	c.6586G>C	p.(Ala2196Pro)	ACMG	VUS	g.129775312G>C	g.129454167G>C	-	LAMA2_000847	combination of variants not reported	PubMed: Ge 2019	-	-	Germline	-	-	-	Johan den Dunnen
?/.	1	47	c.6691C>T	p.(Arg2231Cys)	-	VUS	g.129775417C>T	-	LAMA2(NM_000426.3):c.6691C>T (p.(Arg2231Cys))	LAMA2_000762	VKGL data sharing initiative Nederland	-	-	-	CLASSIFICATION record	-	-	-	VKGL-NL_Leiden
?/., ?/?	2	47	c.6707G>A	p.(Arg2236Lys), p.(Arg2236Lys)^p.(?)	ACMG	VUS	g.129775433G>A	g.129454288G>A	-	LAMA2_000484	Last base of exon, predicted to affect donor splice site	PubMed: Oliveira 2018, Journal: Oliveira 2018	-	-	Germline, SUMMARY record	-	-	-	Jorge Oliveira
?/., ?/?	2	47i	c.6708-16A>G	p.(=)	ACMG	VUS	g.129777464A>G	g.129456319A>G	-	LAMA2_000270	potentially creates new splice acceptor site	PubMed: Oliveira 2018, Journal: Oliveira 2018	-	-	Germline, SUMMARY record	-	-	-	Tom Winder, Jorge Oliveira
?/., ?/?	2	48	c.6781C>T	p.(His2261Tyr)	ACMG	VUS	g.129777553C>T	g.129456408C>T	LAMA2(NM_000426.3):c.6781C>T (p.(His2261Tyr))	LAMA2_000530	VKGL data sharing initiative Nederland	PubMed: Oliveira 2018, Journal: Oliveira 2018	-	-	CLASSIFICATION record, SUMMARY record	-	-	-	Jorge Oliveira, VKGL-NL_Leiden
?/., ?/?	2	48	c.6788C>T	p.(Thr2263Met)	ACMG	VUS	g.129777560C>T	g.129456415C>T	LAMA2(NM_000426.3):c.6788C>T (p.(Thr2263Met))	LAMA2_000531	VKGL data sharing initiative Nederland	PubMed: Oliveira 2018, Journal: Oliveira 2018	-	-	CLASSIFICATION record, SUMMARY record	-	-	-	Jorge Oliveira, VKGL-NL_Leiden
?/.	1	48	c.6832A>G	p.(Met2278Val)	-	VUS	g.129777604A>G	g.129456459A>G	LAMA2(NM_000426.3):c.6832A>G (p.(Met2278Val))	LAMA2_000607	VKGL data sharing initiative Nederland	-	-	-	CLASSIFICATION record	-	-	-	VKGL-NL_Leiden
?/?	1	49	c.6965_6967del	p.(Val2321del)	ACMG	VUS	g.129781442_129781444del	g.129460297_129460299del	-	LAMA2_000532	-	PubMed: Oliveira 2018, Journal: Oliveira 2018	-	-	SUMMARY record	-	-	-	Jorge Oliveira
?/.	1	50	c.7006G>C	p.(Asp2336His)	-	VUS	g.129785448G>C	g.129464303G>C	LAMA2(NM_000426.3):c.7006G>C (p.(Asp2336His))	LAMA2_000608	VKGL data sharing initiative Nederland	-	-	-	CLASSIFICATION record	-	-	-	VKGL-NL_Leiden
?/.	1	50	c.7111T>G	p.(Phe2371Val)	-	VUS	g.129785553T>G	-	LAMA2(NM_000426.3):c.7111T>G (p.F2371V)	LAMA2_000609	VKGL data sharing initiative Nederland	-	-	-	CLASSIFICATION record	-	-	-	VKGL-NL_Rotterdam
?/., ?/?	2	50	c.7118C>T	p.(Ser2373Leu)	ACMG	VUS	g.129785560C>T	g.129464415C>T	LAMA2(NM_000426.3):c.7118C>T (p.S2373L)	LAMA2_000563	VKGL data sharing initiative Nederland	PubMed: Oliveira 2018, Journal: Oliveira 2018	-	-	CLASSIFICATION record, SUMMARY record	-	-	-	Jorge Oliveira, VKGL-NL_Rotterdam
?/.	1	50	c.7119G>A	p.(Ser2373=)	-	VUS	g.129785561G>A	g.129464416G>A	-	LAMA2_000643	VKGL data sharing initiative Nederland	-	-	-	CLASSIFICATION record	-	-	-	VKGL-NL_Nijmegen
?/.	1	51	c.7250A>G	p.(His2417Arg)	-	VUS	g.129786384A>G	g.129465239A>G	LAMA2(NM_000426.3):c.7250A>G (p.H2417R)	LAMA2_000668	VKGL data sharing initiative Nederland	-	-	-	CLASSIFICATION record	-	-	-	VKGL-NL_Rotterdam
?/.	1	52	c.7414G>T	p.(Gly2472Cys)	-	VUS	g.129794472G>T	g.129473327G>T	LAMA2(NM_000426.3):c.7414G>T (p.G2472C)	LAMA2_000645	VKGL data sharing initiative Nederland	-	-	-	CLASSIFICATION record	-	-	-	VKGL-NL_Rotterdam
?/.	2	52	c.7415G>T	p.(Gly2472Val)	-	VUS	g.129794473G>T	g.129473328G>T	LAMA2(NM_000426.3):c.7415G>T (p.G2472V, p.(Gly2472Val))	LAMA2_000646	VKGL data sharing initiative Nederland	-	-	-	CLASSIFICATION record	-	-	-	VKGL-NL_Leiden, VKGL-NL_Rotterdam
?/., ?/?	2	52	c.7424C>T	p.(Thr2475Met)	ACMG	VUS	g.129794482C>T	g.129473337C>T	LAMA2(NM_000426.3):c.7424C>T (p.T2475M)	LAMA2_000564	VKGL data sharing initiative Nederland	PubMed: Oliveira 2018, Journal: Oliveira 2018	-	-	CLASSIFICATION record, SUMMARY record	-	-	-	Jorge Oliveira, VKGL-NL_Rotterdam
?/., ?/?	2	52i	c.7440-20del	p.(=)	ACMG	VUS	g.129796515del	g.129475370del	-	LAMA2_000356	-	from website {DBsub-Emory}, PubMed: Oliveira 2018, Journal: Oliveira 2018	-	-	Germline, SUMMARY record	-	-	-	Madhuri Hegde, Jorge Oliveira
?/., ?/?	2	52i	c.7451+37A>G	p.(=)	ACMG	VUS	g.129796583A>G	g.129475438A>G	-	LAMA2_000225	-	PubMed: Oliveira 2018, Journal: Oliveira 2018	-	-	Germline, SUMMARY record	-	-	-	Tom Winder, Jorge Oliveira
+?/.	1	54	c.7521dup	p.(Ile2508Tyrfs*4)	-	VUS	g.129799907dup	g.129478762dup	-	LAMA2_000669	-	-	-	-	Germline/De novo (untested)	-	-	-	Helen Latsoudis
?/.	1	54	c.7537G>A	p.(Asp2513Asn)	-	VUS	g.129799923G>A	g.129478778G>A	LAMA2(NM_000426.4):c.7537G>A (p.D2513N)	LAMA2_000647	VKGL data sharing initiative Nederland	-	-	-	CLASSIFICATION record	-	-	-	VKGL-NL_Groningen
?/., ?/?	2	54	c.7572G>A	p.(=)	ACMG	VUS	g.129799958G>A	g.129478813G>A	-	LAMA2_000358	-	from website {DBsub-Emory}, PubMed: Oliveira 2018, Journal: Oliveira 2018	-	-	Germline, SUMMARY record	-	-	-	Madhuri Hegde, Jorge Oliveira
?/.	1	55	c.7640G>A	p.(Gly2547Glu)	-	VUS	g.129802475G>A	-	LAMA2(NM_000426.3):c.7640G>A (p.(Gly2547Glu))	LAMA2_000754	VKGL data sharing initiative Nederland	-	-	-	CLASSIFICATION record	-	-	-	VKGL-NL_Leiden
?/.	1	57	c.7916T>C	p.(Val2639Ala)	-	VUS	g.129813063T>C	-	-	LAMA2_000730	VKGL data sharing initiative Nederland	-	-	-	CLASSIFICATION record	-	-	-	VKGL-NL_Nijmegen
?/., ?/?	2	57	c.7965C>A	p.(=)	ACMG	VUS	g.129813112C>A	g.129491967C>A	-	LAMA2_000360	-	from website {DBsub-Emory}, PubMed: Oliveira 2018, Journal: Oliveira 2018	-	-	Germline, SUMMARY record	-	-	-	Madhuri Hegde, Jorge Oliveira
?/.	1	59	c.8245G>C	p.(Gly2749Arg)	-	VUS	g.129823804G>C	-	LAMA2(NM_000426.3):c.8245G>C (p.G2749R)	LAMA2_000618	VKGL data sharing initiative Nederland	-	-	-	CLASSIFICATION record	-	-	-	VKGL-NL_Rotterdam
?/., ?/?	2	59	c.8282T>C	p.(Ile2761Thr)	ACMG	VUS	g.129823841T>C	g.129502696T>C	-	LAMA2_000362	-	from website {DBsub-Emory}, PubMed: Oliveira 2018, Journal: Oliveira 2018	-	-	Germline, SUMMARY record	-	-	-	Madhuri Hegde, Jorge Oliveira
?/.	1	60	c.8388A>C	p.(Glu2796Asp)	ACMG	VUS	g.129824266A>C	g.129503121A>C	-	LAMA2_000830	-	PubMed: Tan 2021	-	-	Germline	-	-	-	Johan den Dunnen
?/.	1	60	c.8467C>T	p.(Pro2823Ser)	-	VUS	g.129824345C>T	g.129503200C>T	-	LAMA2_000650	VKGL data sharing initiative Nederland	-	-	-	CLASSIFICATION record	-	-	-	VKGL-NL_Nijmegen
?/.	1	60	c.8524A>G	p.(Ile2842Val)	-	VUS	g.129824402A>G	g.129503257A>G	-	LAMA2_000651	VKGL data sharing initiative Nederland	-	-	-	CLASSIFICATION record	-	-	-	VKGL-NL_Nijmegen
?/.	1	60	c.8529T>G	p.(Asn2843Lys)	-	VUS	g.129824407T>G	g.129503262T>G	-	LAMA2_000652	VKGL data sharing initiative Nederland	-	-	-	CLASSIFICATION record	-	-	-	VKGL-NL_Nijmegen
?/.	1	62	c.8715C>A	p.(Ser2905Arg)	ACMG	VUS	g.129828645C>A	g.129507500C>A	-	LAMA2_000659	Leukoencephalopathy of unknown origin, weakness of the limb girdle, muscular pseudohypertrophy	-	-	-	Germline	-	-	-	Andreas Laner
?/.	1	62	c.8822G>A	p.(Gly2941Glu)	-	VUS	g.129828752G>A	-	LAMA2(NM_000426.3):c.8822G>A (p.G2941E)	LAMA2_000685	VKGL data sharing initiative Nederland	-	-	-	CLASSIFICATION record	-	-	-	VKGL-NL_Rotterdam
?/.	1	62	c.8842G>A	p.(Gly2948Ser)	-	VUS	g.129828772G>A	g.129507627G>A	-	LAMA2_000654	VKGL data sharing initiative Nederland	-	-	-	CLASSIFICATION record	-	-	-	VKGL-NL_Nijmegen
?/., ?/?	2	62i	c.8857+44C>T	p.(=)	ACMG	VUS	g.129828831C>T	g.129507686C>T	-	LAMA2_000366	-	from website {DBsub-Emory}, PubMed: Oliveira 2018, Journal: Oliveira 2018	-	-	Germline, SUMMARY record	-	-	-	Madhuri Hegde, Jorge Oliveira
?/.	4	63	c.8906G>C	p.(Arg2969Pro)	ACMG	VUS	g.129833556G>C	g.129512411G>C	-	LAMA2_000833	-	PubMed: Ge 2019, PubMed: Tan 2021, possibly PubMed: Ge 2018	-	-	Germline	-	-	-	Johan den Dunnen
?/.	1	63	c.8982T>A	p.(Asp2994Glu)	-	VUS	g.129833632T>A	g.129512487T>A	LAMA2(NM_000426.3):c.8982T>A (p.(Asp2994Glu))	LAMA2_000623	VKGL data sharing initiative Nederland	-	-	-	CLASSIFICATION record	-	-	-	VKGL-NL_Leiden
?/.	1	64	c.9145C>G	p.(Gln3049Glu)	-	VUS	g.129835674C>G	g.129514529C>G	-	LAMA2_000657	-	PubMed: Punetha 2016	-	-	Germline/De novo (untested)	-	1/94 cases	-	Johan den Dunnen
?/., ?/?	2	65	c.9252C>G	p.(Phe3084Leu)	ACMG	VUS	g.129837375C>G	g.129516230C>G	-	LAMA2_000370	-	from website {DBsub-Emory}, PubMed: Oliveira 2018, Journal: Oliveira 2018	-	-	Germline, SUMMARY record	-	-	-	Madhuri Hegde, Jorge Oliveira

## Sheet: 465-pathogenic
	Reported	Exon	DNA change (cDNA)	Protein	Classification method	Clinical classification	DNA change (genomic) (hg19)	DNA change (hg38)		Type of variants	DB-ID	Variant remarks	Reference	ClinVar ID	dbSNP ID	Origin	Segregation	Frequency	Re-site	Owner
+/.	1	1i_12i	c.(112+1_113-1)_(1782+1_1783-1))del	p.?	ACMG	pathogenic (recessive)	g.(129204503_129371062)_(129513999_129571256)del	-	del ex2-12	Gross deletion	LAMA2_000766	-	PubMed: Ge 2019, PubMed: Tan 2021, possibly PubMed: Ge 2018	-	-	Germline	-	-	-	Johan den Dunnen
+/.	4	_1_1i	c.-105_(112+1_113-1){0}	p.0?	ACMG	pathogenic (recessive)	g.(?_129204286)_(129204503_129371062)del	g.(?_128883141)_(128883358_129049917)del	del ex1	Gross deletion	LAMA2_000763	-	PubMed: Ge 2019, PubMed: Tan 2021, possibly PubMed: Ge 2018	-	-	Germline	-	-	-	Johan den Dunnen
+/.	2	35i_65_	c.(5072-2432_5072-1409)_*219{0}	p.?	ACMG	pathogenic (recessive)	g.(129710204_129711227)_(132942814_133179434)del	-	del ex36-65	Gross deletion	LAMA2_000437	-	PubMed: Ding 2016, PubMed: Ge 2019, PubMed: Tan 2021, possibly PubMed: Ge 2018, 1 more item	-	-	Germline	-	-	-	Johan den Dunnen
+/., ?/.	13	1, 55i, 58, _1_65_	c.?	p.0, p.?, p.Ala2584Hisfs*8, p.Pro2693_His2748delfs*12	-	pathogenic (recessive), VUS	g.?	-	8124-8293del, r.7798-7947del	Gross deletion	LAMA2_000000	allele not expressed, unknown chromosome, unknown variant 2nd chromosome, variant in promoter?, 1 more item	PubMed: Geranmayeh 2010, PubMed: Hayashi 1995, PubMed: Hayashi 2001, PubMed: Pegoraro 1998, 3 more items	-	-	Germline	-	1/40 patients	-	Johan den Dunnen
+/+, +/., +?/.	6	1	c.2T>C	p.Met1Thr	ACMG	likely pathogenic (recessive), pathogenic (recessive)	g.129204392T>C	g.128883247T>C	(Met1Thr), Met1Thr, T51C	Missense	LAMA2_000003	unknown variant 2nd chromosome	PubMed: Oliveira 2018, Journal: Oliveira 2018, PubMed: Pegoraro 1998, PubMed: Hayashi 2001	-	-	Germline, SUMMARY record	-	-	-	Johan den Dunnen, Tom Winder, Jorge Oliveira
+/+, +/., ?/.	3	1	c.35T>G	p.(Leu12Arg)	ACMG	pathogenic (recessive), VUS	g.129204425T>G	g.128883280T>G	-	Missense	LAMA2_000190	-	PubMed: Løkken 2015, PubMed: Oliveira 2018, Journal: Oliveira 2018	-	-	Germline, SUMMARY record	-	-	-	Tom Winder, Jorge Oliveira
+/+, +?/.	2	1	c.47del	p.(Gly16Alafs*29)	ACMG	likely pathogenic (recessive), pathogenic (recessive)	g.129204437del	g.128883292del	-	Deletion	LAMA2_000230	-	PubMed: Oliveira 2018, Journal: Oliveira 2018	-	-	Germline, SUMMARY record	-	-	-	Tom Winder, Jorge Oliveira
+/.	1	1	c.54_64del	p.(Gly19AlafsTer27)	-	pathogenic	g.129204444_129204454del	g.128883299_128883309del	LAMA2(NM_000426.4):c.54_64delGGGCGTACAGG (p.G19Afs*27)	Deletion	LAMA2_000577	VKGL data sharing initiative Nederland	-	-	-	CLASSIFICATION record	-	-	-	VKGL-NL_Groningen
+/.	2	1	c.56dup	p.(Val20ArgfsTer30)	ACMG	pathogenic (recessive)	g.129204446dup	g.128883301dup	c.56dupG	Insertion	LAMA2_000764	-	PubMed: Ge 2019, PubMed: Tan 2021	-	-	Germline	-	-	-	Johan den Dunnen
+/+	1	1	c.67_71del	p.(Gln23Alafs*25)	ACMG	pathogenic (recessive)	g.129204457_129204461del	g.128883312_128883316del	-	Deletion	LAMA2_000539	-	PubMed: Oliveira 2018, Journal: Oliveira 2018	-	-	SUMMARY record	-	-	-	Jorge Oliveira
+/+, +/.	2	1	c.82C>T	p.(Gln28*), p.Gln28*	ACMG	pathogenic (recessive)	g.129204472C>T	g.128883327C>T	C131T	Nonsense	LAMA2_000004	unknown variant 2nd chromosome	PubMed: Oliveira 2018, Journal: Oliveira 2018, PubMed: Pegoraro 1998	-	-	Germline, SUMMARY record	-	-	-	Johan den Dunnen, Jorge Oliveira
+/., +?/+?, +?/.	3	1	c.94C>T	p.(Gln32*), p.(Gln32Ter)	ACMG	likely pathogenic (recessive), pathogenic	g.129204484C>T	g.128883339C>T	-	Nonsense	LAMA2_000205	VKGL data sharing initiative Nederland	PubMed: Oliveira 2018, Journal: Oliveira 2018	-	-	CLASSIFICATION record, Germline, SUMMARY record	-	-	-	Tom Winder, Jorge Oliveira, VKGL-NL_Nijmegen
+/+, +/., ?/.	4	1i	c.112+1G>A	p.?	ACMG	pathogenic (recessive), VUS	g.129204503G>A	g.128883358G>A	-	Splice site	LAMA2_000260	-	from website {DBsub-Emory}, PubMed: Geranmayeh 2010, PubMed: Oliveira 2018, Journal: Oliveira 2018	-	-	Germline, SUMMARY record	-	-	-	Johan den Dunnen, Madhuri Hegde, Jorge Oliveira, Vikki Stefans
+/.	1	1i	c.(112+1_113-1)?	p.(fs*)	-	pathogenic (recessive)	g.(129204503_129371062)?	-	162ins75	Gross deletion	LAMA2_000006	-	PubMed: Hayashi 1997	-	-	Germline	-	-	-	Johan den Dunnen
+/+, +/.	2	1i	c.112+3A>G	p.?	ACMG	pathogenic (recessive)	g.129204505A>G	g.128883360A>G	161+3A>G	Intron	LAMA2_000084	unknown variant 2nd chromosome	PubMed: Allamand 2002, PubMed: Oliveira 2018, Journal: Oliveira 2018	-	-	Germline, SUMMARY record	-	-	-	Johan den Dunnen, Jorge Oliveira
+?/.	1	1i	c.112+43141C>G	-	-	likely pathogenic (dominant)	g.129247643C>G	g.129528800C>G	RHO CCC to GCC, Pro23Ala	Intron	RHO_000274	heterozygous; no nucleotide annotation, extrapolated from protein and databases	PubMed: Oh 2000	-	-	Germline	yes	-	-	LOVD
+?/.	1	1i	c.112+43247C>G	-	-	likely pathogenic (dominant)	g.129247749C>G	g.129528906C>G	RHO T58R	Intron	RHO_000130	heterozygous	PubMed: Aleman 2008	-	-	Germline	yes	-	-	LOVD
+?/.	1	1i	c.112+45258C>T	-	-	likely pathogenic (dominant)	g.129249760C>T	g.129530917C>T	RHO R135W	Intron	RHO_000001	heterozygous	PubMed: Aleman 2008	-	-	Germline	yes	-	-	LOVD
+?/.	1	1i	c.112+47114G>T	p.(=)	-	likely pathogenic (dominant)	g.129251616G>T	g.129532773G>T	guanosine 4335-to thymidine, GT to TT at the donor splice junction of intron 7	Intron	RHO_000144	heterozygous	PubMed: Macke_1993	-	-	Germline	yes	-	-	LOVD
+?/.	1	1i_12i	c.(112+1_113-50)_(1782+50_1783-1)dup	p.?	ACMG	likely pathogenic (recessive)	g.(129204503_129371013)_(129514048_129571256)dup	g.(128883358_129049868)_(129192903_129250111)dup	NGS del ex2-12	Gross deletion	LAMA2_000850	ACMG: PVS1_STR, PM3, PM2_SUP	PubMed: Ge 2019, Tan 2021	-	-	Germline	?	-	-	Andreas Laner
+/+, +/.	5	1i_3i	c.(112+1_113-1)_(396+1_397-1)del	p.(fs*?), p.?	ACMG	pathogenic (recessive)	g.(129204503_129371062)_(129381042_129419317)del	-	del ex2-3	Gross deletion	LAMA2_000460	probable duplicate in Tan 2021	PubMed: Ge 2019, PubMed: Tan 2021, possibly PubMed: Ge 2018, PubMed: Xiong 2014, 1 more item	-	-	Germline, SUMMARY record	-	-	-	Johan den Dunnen, Jorge Oliveira
+/.	1	1i_9i	c.(112+1_113-1)_(1306+1_1307-1)del	p.?	ACMG	pathogenic (recessive)	g.(129204503_129371062)_(129486821_129498850)del	-	del ex2-9	Gross deletion	LAMA2_000765	-	PubMed: Ge 2019, PubMed: Tan 2021, possibly PubMed: Ge 2018	-	-	Germline	-	-	-	Johan den Dunnen
+/., +?/+?, +?/.	3	2	c.164del	p.(Asn55Metfs*16)	ACMG	likely pathogenic (recessive), pathogenic	g.129371114del	g.129049969del	c.164delA	Deletion	LAMA2_000232	ACMG PVS1, PM2, PP3, unknown variant 2nd chromosome	PubMed: Oliveira 2018, Journal: Oliveira 2018, PubMed: Özyilmaz 2019	-	-	Germline, SUMMARY record	-	-	-	Johan den Dunnen, Tom Winder, Jorge Oliveira
+/., +?/+?, ?/.	3	2	c.184G>T	p.(Gly62*)	ACMG	likely pathogenic (recessive), pathogenic (recessive), VUS	g.129371134G>T	g.129049989G>T	-	Nonsense	LAMA2_000315	1 heterozygous, no homozygous; Clinindb (India)	from website {DBsub-Emory}, PubMed: Narang 2020, Journal: Narang 2020, 1 more item	-	rs398123368	Germline, SUMMARY record	-	1/2795 individuals	-	Madhuri Hegde, Jorge Oliveira, Mohammed Faruq
+/+, +/.	2	2	c.(247T>C)	p.(Cys83Arg), p.Cys83Arg	ACMG	pathogenic (recessive)	g.129371197T>C	g.129050052T>C	-	Missense	LAMA2_000413	animal model	PubMed: Oliveira 2018, Journal: Oliveira 2018, PubMed: Patton 2008	-	-	Germline, SUMMARY record	-	-	-	Johan den Dunnen, Jorge Oliveira
+/.	2	2	c.250C>T	p.(Arg84Ter)	ACMG	pathogenic, pathogenic (recessive)	g.129371200C>T	g.129050055C>T	-	Nonsense	LAMA2_000710	-	PubMed: Ganapathy 2019, PubMed: Ge 2019, PubMed: Tan 2021	-	rs868019991	Germline	-	-	-	Johan den Dunnen
+/+, +/.	7	2	c.283C>T	p.(Gln95*), p.(Gln95Ter), p.Gln95*	ACMG	pathogenic (recessive)	g.129371233C>T	g.129050088C>T	-	Nonsense	LAMA2_000136	probable duplicate in Tan 2021	PubMed: Di Blasi 2005, PubMed: Ge 2019, PubMed: Tan 2021, PubMed: Xiong 2014, 1 more item	-	-	Germline, SUMMARY record	-	-	-	Johan den Dunnen, Jorge Oliveira
+/+, +/.	5	2i	c.(283+1G>A), c.283+1G>A	p.(Val78_Gln132del), p.?	ACMG	NA, pathogenic (recessive)	g.129371234G>A	g.129050089G>A	-	Splice site	LAMA2_000000, LAMA2_000261	-	PubMed: Geranmayeh 2010, PubMed: Hu 1994, PubMed: Oliveira 2018, Journal: Oliveira 2018	-	-	Germline, In vitro (cloned), SUMMARY record	-	-	-	Johan den Dunnen, Tom Winder, Jorge Oliveira
+/+, +/.	5	2i	c.283+1G>C	p.?	ACMG	pathogenic (recessive)	g.129371234G>C	g.129050089G>C	-	Splice site	LAMA2_000473	probable duplicate in Tan 2021	PubMed: Ge 2019, PubMed: Tan 2021, PubMed: Oliveira 2018, Journal: Oliveira 2018, PubMed: Xiong 2014	-	-	Germline, SUMMARY record	-	-	-	Johan den Dunnen, Jorge Oliveira
+?/+?, +?/.	2	2i	c.283+2del	p.?	ACMG	likely pathogenic (recessive)	g.129371235del	g.129050090del	-	Splice site	LAMA2_000073	-	PubMed: Oliveira 2018, Journal: Oliveira 2018	-	-	Germline, SUMMARY record	-	-	-	Tom Winder, Jorge Oliveira
+?/+?, +?/.	2	2i_3i	c.284-4685_397-148delinsA	p.(fs*), p.(fs*?)	ACMG	likely pathogenic (recessive)	g.129376244_129419170delinsA	g.129055099_129098025delinsA	c.284-4685_397-146delinsATA	Intron	LAMA2_000402	-	PubMed: Oliveira 2014	-	-	Germline, SUMMARY record	-	-	-	Jorge Oliveira
+/+, +/.	4	2i_4i	c.(283+1_284-1)_(639+1_640-1)del	p.?	ACMG	pathogenic (recessive)	g.(129371234_129380928)_(129419561_129465045)del	-	del ex3-4	Gross deletion	LAMA2_000478	probable duplicate in Tan 2021	PubMed: Ge 2019, PubMed: Tan 2021, possibly PubMed: Ge 2018, PubMed: Xiong 2014, 1 more item	-	-	De novo, Germline, SUMMARY record	-	-	-	Johan den Dunnen, Jorge Oliveira
+/+, +/.	2	2i_10i	c.(283+1_284-1)_(1306+1_1307-1)del	p.(fs*?), p.?	ACMG	pathogenic (recessive)	g.(129371234_129380928)_(129486821_129498850)del	-	-	Gross deletion	LAMA2_000396	-	PubMed: Oliveira 2014, PubMed: Oliveira 2018, Journal: Oliveira 2018	-	-	Germline, SUMMARY record	-	-	-	Jorge Oliveira
+/.	1	3	c.285_288del	p.(Gln95HisfsTer29)	ACMG	pathogenic (recessive)	g.129380930_129380933del	g.129059785_129059788del	c.284-2_c.285delAGAG	Deletion	LAMA2_000767	-	PubMed: Ge 2019, PubMed: Tan 2021	-	-	Germline	-	-	-	Johan den Dunnen
+?/.	1	3	c.287_288del	p.(Arg96ThrfsTer8)	-	likely pathogenic	g.129380932_129380933del	g.129059787_129059788del	c.286_287delAG	Deletion	LAMA2_000711	-	-	-	-	Germline	-	-	-	LOVD
+/+, +/.	2	3	c.327G>A	p.(Trp109*), p.(Trp109Ter)	ACMG	pathogenic, pathogenic (recessive)	g.129380972G>A	g.129059827G>A	-	Nonsense	LAMA2_000543	VKGL data sharing initiative Nederland	PubMed: Oliveira 2018, Journal: Oliveira 2018	-	-	CLASSIFICATION record, SUMMARY record	-	-	-	Jorge Oliveira, VKGL-NL_Nijmegen
+/+, +/.	3	3	c.329G>A	p.(Trp110*), p.(Trp110Ter)	ACMG	pathogenic (recessive)	g.129380974G>A	g.129059829G>A	-	Nonsense	LAMA2_000463	probable duplicate in Tan 2021	PubMed: Ge 2019, PubMed: Tan 2021, PubMed: Oliveira 2018, Journal: Oliveira 2018, PubMed: Xiong 2014	-	-	Germline, SUMMARY record	-	-	-	Johan den Dunnen, Jorge Oliveira
+/+, +/.	8	3	c.363C>A	p.(Tyr121*), p.(Tyr121Ter)	ACMG	pathogenic (recessive)	g.129381008C>A	g.129059863C>A	-	Nonsense	LAMA2_000152	probable duplicate in Tan 2021	PubMed: Ge 2019, PubMed: Tan 2021, PubMed: Oliveira 2008, PubMed: Xiong 2014, 1 more item	-	-	Germline, SUMMARY record	-	-	-	Johan den Dunnen, Rosário dos Santos, Tom Winder, Jorge Oliveira
+/+, +/.	3	3	c.363C>G	p.(Tyr121*), p.(Tyr121Ter)	ACMG	pathogenic (recessive)	g.129381008C>G	g.129059863C>G	-	Nonsense	LAMA2_000447	probable duplicate in Tan 2021	PubMed: Oliveira 2018, Journal: Oliveira 2018, PubMed: Tan 2021, possibly PubMed: Ge 2018, 1 more item	-	-	Germline, SUMMARY record	-	-	-	Johan den Dunnen, Jorge Oliveira
+/+, +/.	3	3	c.391C>T	p.(Gln131*)	ACMG	pathogenic (recessive)	g.129381036C>T	g.129059891C>T	-	Nonsense	LAMA2_000262	-	Chan 2014, PubMed: Geranmayeh 2010, PubMed: Oliveira 2018, Journal: Oliveira 2018	-	-	Germline, SUMMARY record	-	-	-	Johan den Dunnen, Jorge Oliveira
+?/+?, +?/.	2	3i	c.396+1G>A	p.?	ACMG	likely pathogenic (recessive)	g.129381042G>A	g.129059897G>A	-	Splice site	LAMA2_000384	segregation analysis confirmed second pathogenic variant c.8586T>G transmitted from the father	PubMed: Oliveira 2018, Journal: Oliveira 2018	-	-	Germline, SUMMARY record	-	-	-	Jorge Oliveira, Andreas Laner
+/+, +?/.	6	3i	c.396+1G>T	p.?	ACMG	likely pathogenic (recessive), pathogenic (recessive)	g.129381042G>T	g.129059897G>T	-	Splice site	LAMA2_000210	-	PubMed: Oliveira 2018, Journal: Oliveira 2018	-	-	Germline, SUMMARY record	-	-	-	Tom Winder, Jorge Oliveira, Angela Gruber
+/+, +/.	3	3i_4	c.397-13_398del	p.(Val133Argfs*5)	ACMG	pathogenic (recessive)	g.129419305_129419319del	g.129098160_129098174del	397-1_397-15del	Intron	LAMA2_000294	not in 100 control chromosomes; reports r.397_403del but no AG splice acceptor?	PubMed: Gavassini 2011, PubMed: Løkken 2015, PubMed: Oliveira 2018, Journal: Oliveira 2018	-	-	Germline, SUMMARY record	-	-	-	Johan den Dunnen, Jorge Oliveira
+/+, +/.	17	3i_4i	c.(396+1_397-1)_(639+1_640-1)del	p.(del?), p.?	ACMG	pathogenic (recessive)	g.(129381042_129419317)_(129419561_129465045)del	g.(129059897_129098172)_(129098416_129143900)del	del ex4	Gross deletion	LAMA2_000454	probable duplicate in Tan 2021	PubMed: Ge 2019, PubMed: Tan 2021, possibly PubMed: Ge 2018, PubMed: Wang 2019, PubMed: Xiong 2014, 2 more items	-	-	Germline, SUMMARY record	-	2/70 cases	-	Johan den Dunnen, Jorge Oliveira
+/.	1	3i_12i	c.(396+1_397-1)_(1782+26207_1783-1)dup	p.Val133_Lys594dup	-	pathogenic (recessive)	g.(129381042_129419317)_(129540205_129571256)dup	-	g.129465182_129540205dup	Gross deletion	LAMA2_000566	75 kb intragenic duplication ex4–12	PubMed: Giugliano 2018	-	-	Germline	-	-	-	Teresa Giugliano
+/+, +/.	2	4	c.412T>C	p.(Tyr138His)	ACMG	pathogenic (recessive)	g.129419333T>C	g.129098188T>C	-	Missense	LAMA2_000193	not in 300 control chromosomes	PubMed: Oliveira 2008, PubMed: Oliveira 2018, Journal: Oliveira 2018	-	-	Germline, SUMMARY record	-	-	-	Rosário dos Santos, Jorge Oliveira
+?/.	1	4	c.426_434del	p.(Lys142_Ala144del)	-	likely pathogenic	g.129419347_129419355del	g.129098202_129098210del	-	Deletion	LAMA2_000688	combination of variants not reported	PubMed: Topf 2020	-	-	Germline	-	1/1001 cases	-	Johan den Dunnen
+/+, +/.	4	4	c.454T>G	p.(Trp152Gly)	ACMG	pathogenic (recessive)	g.129419375T>G	g.129098230T>G	-	Missense	LAMA2_000295	not in 100 control chromosomes	PubMed: Gavassini 2011, PubMed: Løkken 2015, PubMed: Oliveira 2018, Journal: Oliveira 2018	-	-	Germline, SUMMARY record	-	-	-	Johan den Dunnen, Jorge Oliveira
+/.	1	4	c.461dup	p.(Leu154PhefsTer6)	ACMG	pathogenic (recessive)	g.129419382dup	g.129098237dup	457_458insT	Insertion	LAMA2_000838	combination of variants not reported	PubMed: Ge 2019	-	-	Germline	-	-	-	Johan den Dunnen
+/.	1	4	c.463G>T	p.(Glu155Ter)	ACMG	pathogenic (recessive)	g.129419384G>T	g.129098239G>T	-	Nonsense	LAMA2_000771	-	PubMed: Ge 2019, PubMed: Tan 2021	-	-	Germline	-	-	-	Johan den Dunnen
+/+, +/.	2	4	c.470C>T	p.(Ser157Phe)	ACMG	pathogenic (recessive)	g.129419391C>T	g.129098246C>T	-	Missense	LAMA2_000263	-	PubMed: Geranmayeh 2010, PubMed: Oliveira 2018, Journal: Oliveira 2018	-	-	Germline, SUMMARY record	-	-	-	Johan den Dunnen, Jorge Oliveira
+/+, +/.	4	4	c.482_485dup	p.(Glu162Aspfs*2), p.(Glu162AspfsTer2)	ACMG	pathogenic (recessive)	g.129419403_129419406dup	g.129098258_129098261dup	-	Insertion	LAMA2_000449	probable duplicate in Tan 2021	PubMed: Ge 2019, PubMed: Tan 2021, PubMed: Ge 2019, PubMed: Tan 2021, possibly PubMed: Ge 2018, 2 more items	-	-	Germline, SUMMARY record	-	-	-	Johan den Dunnen, Jorge Oliveira
+/+, +/.	2	4	c.497G>A	p.(Trp166*)	ACMG	pathogenic (recessive)	g.129419418G>A	g.129098273G>A	-	Nonsense	LAMA2_000401	-	PubMed: Oliveira 2014, PubMed: Oliveira 2018, Journal: Oliveira 2018	-	-	Germline, SUMMARY record	-	-	-	Jorge Oliveira
+/+, +/.	4	4	c.498G>A	p.(Trp166*), p.(Trp166Ter), p.Trp166*	ACMG	pathogenic, pathogenic (recessive)	g.129419419G>A	g.129098274G>A	547G>A, LAMA2(NM_000426.4):c.498G>A (p.W166*)	Nonsense	LAMA2_000008	VKGL data sharing initiative Nederland	PubMed: Mendell 1998, PubMed: Oliveira 2018, Journal: Oliveira 2018	-	-	CLASSIFICATION record, Germline, SUMMARY record	-	-	-	Johan den Dunnen, Tom Winder, Jorge Oliveira, VKGL-NL_VUmc
+/+, +/.	3	4	c.500A>C	p.(Gln167Pro)	ACMG	pathogenic (recessive)	g.129419421A>C	g.129098276A>C	-	Missense	LAMA2_000144	not in 200 control chromosomes	PubMed: Di Blasi 2005, PubMed: Oliveira 2018, Journal: Oliveira 2018	-	-	Germline, SUMMARY record	-	-	-	Johan den Dunnen, Jorge Oliveira
+/+, +?/.	2	4	c.524_534dup	p.(Leu179Serfs*3)	ACMG	likely pathogenic (recessive), pathogenic (recessive)	g.129419445_129419455dup	g.129098300_129098310dup	524_534dupAGTGCCTAACG	Insertion	LAMA2_000377	-	PubMed: Oliveira 2018, Journal: Oliveira 2018	-	-	Germline, SUMMARY record	-	-	-	Jorge Oliveira, Vikki Stefans
+/.	1	4	c.527G>A	p.(Cys176Tyr)	-	pathogenic	g.129419448G>A	-	-	Missense	LAMA2_000700	-	-	-	-	CLASSIFICATION record	-	-	-	MobiDetails
+/+, +/.	2	4	c.609C>A	p.(Tyr203*), p.(Tyr203Ter)	ACMG	pathogenic, pathogenic (recessive)	g.129419530C>A	g.129098385C>A	-	Nonsense	LAMA2_000544	VKGL data sharing initiative Nederland	PubMed: Oliveira 2018, Journal: Oliveira 2018	-	-	CLASSIFICATION record, SUMMARY record	-	-	-	Jorge Oliveira, VKGL-NL_Nijmegen
+?/+?, +?/., ?/.	3	4	c.611C>T	p.(Ser204Phe)	ACMG	likely pathogenic (recessive), VUS	g.129419532C>T	g.129098387C>T	-	Missense	LAMA2_000391	reduced laminin alpha 2 on skin biopsy, VKGL data sharing initiative Nederland	PubMed: Harris 2017, PubMed: Oliveira 2018, Journal: Oliveira 2018	-	-	CLASSIFICATION record, Germline, SUMMARY record	-	-	-	Jorge Oliveira, Elizabeth Harris, VKGL-NL_Nijmegen
+/+, +/.	2	4	c.624del	p.(Leu209*)	ACMG	pathogenic (recessive)	g.129419545del	g.129098400del	-	Deletion	LAMA2_000425	-	PubMed: Liang 2017, PubMed: Oliveira 2018, Journal: Oliveira 2018	-	-	Germline, SUMMARY record	-	-	-	Jorge Oliveira
+/+, +/.	2	4	c.628G>T	p.(Glu210*), p.Glu210*	ACMG	pathogenic (recessive)	g.129419549G>T	g.129098404G>T	677G>T	Nonsense	LAMA2_000009	unknown variant 2nd chromosome	PubMed: Guicheney 1997, PubMed: Oliveira 2018, Journal: Oliveira 2018	-	-	Germline, SUMMARY record	-	-	-	Johan den Dunnen, Jorge Oliveira
+?/+?, +?/.	2	4i	c.639+2T>A	p.?	ACMG	likely pathogenic (recessive)	g.129419562T>A	g.129098417T>A	-	Splice site	LAMA2_000274	-	PubMed: Oliveira 2018, Journal: Oliveira 2018	-	-	Germline, SUMMARY record	-	-	-	Tom Winder, Jorge Oliveira
+/+, +/.	5	4i	c.640-1G>C	p.?	ACMG	pathogenic (recessive)	g.129465045G>C	g.129143900G>C	-	Splice site	LAMA2_000467	probable duplicate in Tan 2021	PubMed: Ge 2019, PubMed: Tan 2021, PubMed: Oliveira 2018, Journal: Oliveira 2018, PubMed: Xiong 2014	-	-	Germline, SUMMARY record	-	-	-	Johan den Dunnen, Jorge Oliveira
+/+, +/.	2	4i	c.640-1G>T	p.?	ACMG	pathogenic, pathogenic (recessive)	g.129465045G>T	g.129143900G>T	-	Splice site	LAMA2_000545	VKGL data sharing initiative Nederland	PubMed: Oliveira 2018, Journal: Oliveira 2018	-	-	CLASSIFICATION record, SUMMARY record	-	-	-	Jorge Oliveira, VKGL-NL_Nijmegen
+/+, +/.	5	4i_5i	c.(639+1_640-1)_(819+1_820-1)del	p.(del?), p.?	ACMG	pathogenic (recessive)	g.(129419561_129465045)_(129465226_129468103)del	-	del ex5	Gross deletion	LAMA2_000434	-	PubMed: Ge 2019, PubMed: Tan 2021, possibly PubMed: Ge 2018, PubMed: Yang 2015, 1 more item	-	-	Germline, SUMMARY record	yes	-	-	Johan den Dunnen, Jorge Oliveira
+/.	1	4i_8i	c.(639+1_640-1)_(1206+1_1207-1)dup	p.?	ACMG	pathogenic (recessive)	g.(129419561_129465045)_(129475829_129486720)dup	-	dup ex5-8	Gross duplication	LAMA2_000773	-	PubMed: Ge 2019, PubMed: Tan 2021, possibly PubMed: Ge 2018	-	-	Germline	-	-	-	Johan den Dunnen
+/+, +/.	2	4i_12i	c.(639+1_640-1)_(1782+1_1873-1)dup	p.(dup?), p.?	ACMG	pathogenic (recessive)	g.(129419561_129465045)_(129513999_129571346)dup	-	g.(129503539_129507201)_(129573766_129593644)dup	Gross duplication	LAMA2_000080	48.8 kb duplication (also described as dup ex5-10); unknown variant 2nd chromosome	PubMed: Oliveira 2018, Journal: Oliveira 2018, PubMed: Piluso 2011	-	-	Germline, SUMMARY record	-	-	-	Johan den Dunnen, Jorge Oliveira
+/+, +/.	2	5	c.652_653del	p.(Leu218Asnfs*9)	ACMG	pathogenic (recessive)	g.129465058_129465059del	g.129143913_129143914del	-	Deletion	LAMA2_000419	-	PubMed: Oliveira 2018, Journal: Oliveira 2018, PubMed: Valencia 2013	-	-	Germline, SUMMARY record	-	-	-	Jorge Oliveira
+?/.	1	5	c.671del	p.(Ser224MetfsTer10)	ACMG	likely pathogenic (recessive)	g.129465077del	g.129143932del	671delG	Deletion	LAMA2_000852	ACMG PVS1 PM2	PubMed: Cavdarli 2022	-	-	Germline	-	-	-	Johan den Dunnen
+/+, +/., ?/.	3	5	c.713C>A	p.(Ala238Asp)	ACMG	pathogenic (recessive), VUS	g.129465119C>A	g.129143974C>A	-	Missense	LAMA2_000320	-	from website {DBsub-Emory}, PubMed: Dean 2017, PubMed: Oliveira 2018, Journal: Oliveira 2018	-	-	Germline, SUMMARY record	-	-	-	Madhuri Hegde, Jorge Oliveira
+/+, +/.	3	5	c.728T>C	p.(Leu243Pro)	ACMG	pathogenic (recessive)	g.129465134T>C	g.129143989T>C	-	Missense	LAMA2_000291	not in 100 control chromosomes	PubMed: Gavassini 2011, PubMed: Oliveira 2018, Journal: Oliveira 2018	-	-	Germline, SUMMARY record	-	-	-	Johan den Dunnen, Jorge Oliveira
+?/+?, +?/.	2	5	c.812C>T	p.(Thr271Ile), p.Thr271Ile	ACMG	likely pathogenic (recessive)	g.129465218C>T	g.129144073C>T	-	Missense	LAMA2_000400	-	PubMed: Marques 2014, PubMed: Oliveira 2018, Journal: Oliveira 2018	-	-	Germline, SUMMARY record	-	0/300 control chromosomes	-	Jorge Oliveira
+/+, +/.	7	5	c.817A>T	p.(Arg273*), p.(Arg273Ter)	ACMG	pathogenic (recessive)	g.129465223A>T	g.129144078A>T	-	Nonsense	LAMA2_000271	probable duplicate in Tan 2021	PubMed: Ge 2019, PubMed: Tan 2021, PubMed: Oliveira 2018, Journal: Oliveira 2018, PubMed: Wang 2010, 1 more item	-	-	Germline, SUMMARY record	-	-	-	Johan den Dunnen, Jorge Oliveira
+/.	1	5i	c.819+1G>A	p.?	-	pathogenic	g.129465226G>A	-	-	Splice site	LAMA2_000743	VKGL data sharing initiative Nederland	-	-	-	CLASSIFICATION record	-	-	-	VKGL-NL_Nijmegen
+/+, +?/.	4	5i	c.819+2T>C	p.?, p.[Ile214_Arg273del,Ile214Hisfs*22]	ACMG	likely pathogenic (recessive), pathogenic (recessive)	g.129465227T>C	g.129144082T>C	-	Splice site	LAMA2_000403	-	PubMed: Oliveira 2018, Journal: Oliveira 2018	-	-	Germline, SUMMARY record	-	-	-	Jorge Oliveira
+/+, +/.	2	6	c.825del	p.(Tyr276Thrfs*61)	ACMG	pathogenic (recessive)	g.129468109del	g.129146964del	-	Deletion	LAMA2_000138	-	PubMed: Di Blasi 2005, OMIM:var0014, PubMed: Oliveira 2018, Journal: Oliveira 2018	-	-	Germline, SUMMARY record	-	-	-	Johan den Dunnen, Jorge Oliveira
+/+, +/., ?/.	4	6	c.830C>T	p.(Ser277Leu)	ACMG	pathogenic (recessive), VUS	g.129468114C>T	g.129146969C>T	-	Missense	LAMA2_000321	-	from website {DBsub-Emory}, PubMed: Beytía 2013, PubMed: Oliveira 2018, Journal: Oliveira 2018, 1 more item	-	-	Germline, SUMMARY record	-	-	-	Johan den Dunnen, Madhuri Hegde, Jorge Oliveira
+/+, +/.	3	6	c.850G>A	p.(Gly284Arg)	ACMG	pathogenic (recessive)	g.129468134G>A	g.129146989G>A	-	Missense	LAMA2_000290	not in 100 control chromosomes	PubMed: Gavassini 2011, PubMed: Oliveira 2018, Journal: Oliveira 2018	-	-	Germline, SUMMARY record	-	-	-	Johan den Dunnen, Jorge Oliveira
+?/., ?/.	6	6i	c.909+7A>G	p.(?), p.?	ACMG	likely pathogenic, VUS	g.129468200A>G	g.129147055A>G	-	Intron	LAMA2_000671	combination of variants not reported	PubMed: Ge 2019, PubMed: Topf 2020	-	-	Germline	yes	3/1001 cases	-	Johan den Dunnen, Fabiana Fattori
+?/.	1	6i	c.910-2A>G	p.?	-	likely pathogenic	g.129470122A>G	g.129148977A>G	-	Splice site	LAMA2_000712	-	PubMed: Ganapathy 2019	-	-	Germline	-	-	-	Johan den Dunnen
+/., +?/+?, +?/.	8	6i	c.910-1G>T	p.?	ACMG	likely pathogenic (recessive), pathogenic (recessive)	g.129470123G>T	g.129148978G>T	-	Splice site	LAMA2_000231	apparently homozygous, no variant 2nd chromosome, probable duplicate in Tan 2021	PubMed: Yu, PubMed: Ge 2019, PubMed: Tan 2021, PubMed: Oliveira 2018, Journal: Oliveira 2018, 3 more items	-	-	Germline, SUMMARY record	-	-	-	Johan den Dunnen, Tom Winder, Jorge Oliveira
+/.	1	7	c.928del	p.(Glu310SerfsTer27)	ACMG	pathogenic (recessive)	g.129470142del	g.129148997del	-	Deletion	LAMA2_000775	-	PubMed: Tan 2021, possibly PubMed: Ge 2018	-	-	Germline	-	-	-	Johan den Dunnen
+/+, +/., +?/.	10	7	c.939_940del	p.(Cys314Trpfs*3)	ACMG	likely pathogenic (recessive), pathogenic (recessive)	g.129470153_129470154del	g.129149008_129149009del	939_940delAT	Deletion	LAMA2_000216	-	from website {DBsub-Emory}, PubMed: Oliveira 2018, Journal: Oliveira 2018	-	-	Germline, SUMMARY record	-	-	-	Madhuri Hegde, Tom Winder, Jorge Oliveira, Angela Gruber
+/+, +/.	3	7	c.951_952dup	p.(Cys318Serfs*20), p.Cys318Serfs*20	ACMG	pathogenic (recessive)	g.129470165_129470166dup	g.129149020_129149021dup	1001-1002ins	Insertion	LAMA2_000010	-	PubMed: Oliveira 2018, Journal: Oliveira 2018, PubMed: Pegoraro 1998	-	-	Germline, SUMMARY record	-	-	-	Johan den Dunnen, Jorge Oliveira
+?/+?, +?/.	2	7	c.991A>T	p.(Arg331*)	ACMG	likely pathogenic (recessive)	g.129470205A>T	g.129149060A>T	-	Nonsense	LAMA2_000305	-	PubMed: Oliveira 2018, Journal: Oliveira 2018	-	-	Germline, SUMMARY record	-	-	-	Tom Winder, Jorge Oliveira
+/+, +/., ?/.	3	7i	c.1027+3A>G	p.?	ACMG	pathogenic (recessive), VUS	g.129470244A>G	g.129149099A>G	-	Intron	LAMA2_000245	-	PubMed: Løkken 2015, PubMed: Oliveira 2018, Journal: Oliveira 2018	-	-	Germline, SUMMARY record	-	-	-	Tom Winder, Jorge Oliveira
+/+, +/.	3	8	c.1084_1085insTT	p.(Arg362Ilefs*4)	ACMG	pathogenic (recessive)	g.129475706_129475707insTT	g.129154561_129154562insTT	-	Insertion	LAMA2_000487	no variant 2nd chromosome	PubMed: Yu, PubMed: Oliveira 2018, Journal: Oliveira 2018, PubMed: Yu 2017	-	-	De novo, SUMMARY record	-	-	-	Johan den Dunnen, Jorge Oliveira
+/+, +/.	3	8	c.1122del	p.(Gly376Valfs*13)	ACMG	pathogenic (recessive)	g.129475744del	g.129154599del	-	Deletion	LAMA2_000414	-	PubMed: Beytía 2013, PubMed: Oliveira 2018, Journal: Oliveira 2018	-	-	Germline, SUMMARY record	-	-	-	Jorge Oliveira
+/.	1	8	c.1127del	p.(Gly376ValfsTer13)	ACMG	pathogenic (recessive)	g.129475749del	g.129154604del	c.1123delG	Deletion	LAMA2_000776	-	PubMed: Ge 2019, PubMed: Tan 2021	-	-	Germline	-	-	-	Johan den Dunnen
+/+, +/.	4	8	c.1153_1154del	p.(Thr385Cysfs*10), p.(Thr385CysfsTer10)	ACMG	pathogenic (recessive)	g.129475775_129475776del	g.129154630_129154631del	c.1153_1154delAC	Deletion	LAMA2_000465	probable duplicate in Tan 2021	PubMed: Ge 2019, PubMed: Tan 2021, PubMed: Oliveira 2018, Journal: Oliveira 2018, PubMed: Xiong 2014	-	-	Germline, SUMMARY record	-	-	-	Johan den Dunnen, Jorge Oliveira
+/+, +/., ?/.	3	8	c.1177T>G	p.(Cys393Gly)	ACMG	pathogenic (recessive), VUS	g.129475799T>G	g.129154654T>G	-	Missense	LAMA2_000187	-	PubMed: Oliveira 2018, Journal: Oliveira 2018, PubMed: Rajakulendran 2011	-	-	Germline, SUMMARY record	-	-	-	Tom Winder, Jorge Oliveira, Patricio Brand
+?/+?, ?/.	2	8i	c.1206+2T>G	p.?	ACMG	likely pathogenic (recessive), VUS	g.129475830T>G	g.129154685T>G	-	Splice site	LAMA2_000011	-	Subm. FMuntoni, PubMed: Oliveira 2018, Journal: Oliveira 2018	-	-	Germline, SUMMARY record	-	-	-	Johan den Dunnen, Jorge Oliveira
+/+, +/.	3	8i	c.1207-1G>A	p.?	ACMG	pathogenic (recessive)	g.129486720G>A	g.129165575G>A	-	Splice site	LAMA2_000264	unknown variant 2nd chromosome	PubMed: Geranmayeh 2010, PubMed: Oliveira 2018, Journal: Oliveira 2018	-	-	Germline, SUMMARY record	-	-	-	Johan den Dunnen, Jorge Oliveira
+/+, +/.	2	8i	c.1207-1G>C	p.?	ACMG	pathogenic (recessive)	g.129486720G>C	g.129165575G>C	-	Splice site	LAMA2_000085	unknown variant 2nd chromosome	acc. to PubMed: Allamand 2002, PubMed: Oliveira 2018, Journal: Oliveira 2018	-	-	Germline, SUMMARY record	-	-	-	Johan den Dunnen, Jorge Oliveira
+/.	1	8i	c.1207-1G>T	p.?	ACMG	pathogenic (recessive)	g.129486720G>T	g.129165575G>T	-	Splice site	LAMA2_000839	combination of variants not reported	PubMed: Ge 2019	-	-	Germline	-	-	-	Johan den Dunnen
+?/.	1	8i_9i	c.(1206+1_1207-1)_(1306+1_1307-1)del	p.?	ACMG	likely pathogenic (recessive)	g.(129475829_129486720)_(129486821_129498850)del	-	del ex9	Gross deletion	LAMA2_000777	-	PubMed: Tan 2021, possibly PubMed: Ge 2018	-	-	Germline	-	-	-	Johan den Dunnen
+?/.	1	9	c.1208del	p.(Val403Aspfs*20)	ACMG	likely pathogenic (recessive)	g.129486722del	g.129165577del	-	Deletion	LAMA2_000664	1 more item	-	-	-	Germline	-	-	-	Andreas Laner
+/., +?/.	2	9	c.1300C>T	p.(Arg434*), p.(Arg434Ter)	ACMG	likely pathogenic, pathogenic (recessive)	g.129486814C>T	g.129165669C>T	-	Nonsense	LAMA2_000734	-	PubMed: Ge 2019, PubMed: Tan 2021, PubMed: Nair 2018	-	-	Germline, Germline/De novo (untested)	-	-	-	Johan den Dunnen
+/+, +/.	10	9	c.1303C>T	p.(Arg435*), p.(Arg435Ter)	ACMG	pathogenic, pathogenic (recessive)	g.129486817C>T	g.129165672C>T	LAMA2(NM_000426.4):c.1303C>T (p.R435*)	Nonsense	LAMA2_000265	ACMG PVS1, PM2, PP1, probable duplicate in Tan 2021, VKGL data sharing initiative Nederland	PubMed: Anazi 2017, PubMed: Ge 2019, PubMed: Tan 2021, PubMed: Geranmayeh 2010, PubMed: Liang 2017, 2 more items	-	-	CLASSIFICATION record, Germline, SUMMARY record	-	-	-	Johan den Dunnen, Jorge Oliveira, Angela Gruber, VKGL-NL_Groningen, VKGL-NL_Nijmegen
+/+, +/.	2	9i	c.1307-2A>G	p.?	ACMG	pathogenic (recessive)	g.129498849A>G	g.129177704A>G	-	Splice site	LAMA2_000266	-	PubMed: Geranmayeh 2010, PubMed: Oliveira 2018, Journal: Oliveira 2018	-	-	Germline, SUMMARY record	-	-	-	Johan den Dunnen, Jorge Oliveira
+/.	1	7i	c.1307-1G>C	p.?	-	pathogenic	g.129498850G>C	g.129177705G>C	-	Splice site	LAMA2_000713	-	PubMed: Ganapathy 2019	-	-	Germline	-	-	-	Johan den Dunnen
+/+, +/.	3	9i_12i	c.(1306+1_1307-1)_(1782+1_1783-1)del	p.(fs*?), p.?	ACMG	pathogenic (recessive)	g.(129486821_129498850)_(129513999_129571256)del	-	del ex10-12	Gross deletion	LAMA2_000448	probable duplicate in Tan 2021	PubMed: Ge 2019, PubMed: Tan 2021, possibly PubMed: Ge 2018, PubMed: Xiong 2014, 1 more item	-	-	Germline, SUMMARY record	-	-	-	Johan den Dunnen, Jorge Oliveira
+/.	1	9i_12i	c.(1306+1_1307-1)_(1782+1_1783-1)dup	p.?	ACMG	pathogenic (recessive)	g.(129486821_129498850)_(129513999_129571256)dup	-	del ex10-12	Gross deletion	LAMA2_000778	-	PubMed: Ge 2019, PubMed: Tan 2021, possibly PubMed: Ge 2018	-	-	Germline	-	-	-	Johan den Dunnen
+?/., ?/., ?/?	3	10	c.1326T>G	p.(Cys442Trp)	ACMG	likely pathogenic (recessive), VUS	g.129498870T>G	g.129177725T>G	-	Missense	LAMA2_000203	-	PubMed: Oliveira 2018, Journal: Oliveira 2018	-	-	Germline, SUMMARY record	-	-	-	Tom Winder, Jorge Oliveira
+/+, ?/.	3	10	c.1358G>C	p.(Cys453Ser)	ACMG	pathogenic (recessive), VUS	g.129498902G>C	g.129177757G>C	-	Missense	LAMA2_000436	-	PubMed: Ding 2016, PubMed: Tan 2021, possibly PubMed: Ge 2018, 1 more item	-	-	Germline, SUMMARY record	-	-	-	Johan den Dunnen, Jorge Oliveira
+/+, +/.	2	10	c.1377del	p.(Tyr460Thrfs*15)	ACMG	pathogenic (recessive)	g.129498921del	g.129177776del	1426delC	Deletion	LAMA2_000012	unknown variant 2nd chromosome	PubMed: Allamand 2002, PubMed: Oliveira 2018, Journal: Oliveira 2018	-	-	Germline, SUMMARY record	-	-	-	Johan den Dunnen, Jorge Oliveira
+?/.	1	10	c.1466A>G	p.(Lys489Arg)	-	likely pathogenic	g.129499010A>G	g.129177865A>G	-	Missense	LAMA2_000689	combination of variants not reported	PubMed: Topf 2020	-	-	Germline	-	1/1001 cases	-	Johan den Dunnen
+?/.	1	10i	c.1467+2T>C	p.?	-	likely pathogenic (recessive)	g.129499013T>C	-	-	Splice site	LAMA2_000672	-	-	-	-	Germline	-	-	-	Fabiana Fattori
+/+, +/.	2	11	c.1490_1491del	p.(Cys497*)	ACMG	pathogenic (recessive)	g.129511372_129511373del	g.129190227_129190228del	1539delGT ex10	Deletion	LAMA2_000013	-	PubMed: Guicheney 1998, PubMed: Oliveira 2018, Journal: Oliveira 2018	-	-	Germline, SUMMARY record	-	-	SpeI+	Johan den Dunnen, Jorge Oliveira
+/.	1	11	c.1522C>T	p.(Gln508Ter)	ACMG	pathogenic (recessive)	g.129511404C>T	g.129190259C>T	-	Nonsense	LAMA2_000779	-	PubMed: Tan 2021	-	-	Germline	-	-	-	Johan den Dunnen
+?/.	1	11	c.1545C>A	p.(Cys515Ter)	ACMG	likely pathogenic (recessive)	g.129511427C>A	g.129190282C>A	-	Nonsense	LAMA2_000781	-	PubMed: Tan 2021	-	-	Germline	-	-	-	Johan den Dunnen
+/+, +/., ?/.	3	11	c.1553G>A	p.(Cys518Tyr)	ACMG	pathogenic (recessive), VUS	g.129511435G>A	g.129190290G>A	-	Missense	LAMA2_000474	probable duplicate in Tan 2021	PubMed: Ge 2019, PubMed: Tan 2021, PubMed: Oliveira 2018, Journal: Oliveira 2018, PubMed: Xiong 2014	-	-	Germline, SUMMARY record	-	-	-	Johan den Dunnen, Jorge Oliveira
+/+, +/., +?/.	5	11	c.1580G>A	p.(Cys527Tyr), p.Cys527Tyr	ACMG	likely pathogenic (recessive), pathogenic (recessive)	g.129511462G>A	g.129190317G>A	1629G>A	Missense	LAMA2_000132	not in 100 normal chromosomes	PubMed: Oliveira 2018, Journal: Oliveira 2018, PubMed: Tan 2021, PubMed: Tezak 2003, OMIM:var0010, 1 more item	-	-	Germline, SUMMARY record	-	-	-	Johan den Dunnen, Jorge Oliveira
+/.	1	11	c.1583dup	p.(Ser529Glufs*19)	-	pathogenic (recessive)	g.129511465dup	g.129190320dup	-	Insertion	LAMA2_000701	ACMG PVS1, PM2, PP3	PubMed: Hong 2020	-	-	Germline	-	-	-	Johan den Dunnen
+/., +?/+?	2	12	c.1612C>T	p.(Gln538*)	ACMG	likely pathogenic (recessive), pathogenic (recessive)	g.129513828C>T	g.129192683C>T	-	Nonsense	LAMA2_000325	-	from website {DBsub-Emory}, PubMed: Oliveira 2018, Journal: Oliveira 2018	-	-	Germline, SUMMARY record	-	-	-	Madhuri Hegde, Jorge Oliveira
+/+, +/.	3	12	c.1669C>T	p.(Gln557*)	ACMG	pathogenic (recessive)	g.129513885C>T	g.129192740C>T	-	Nonsense	LAMA2_000137	-	PubMed: Di Blasi 2005, PubMed: Oliveira 2018, Journal: Oliveira 2018	-	-	Germline, SUMMARY record	-	-	-	Johan den Dunnen, Jorge Oliveira
+/.	1	12i_13i	c.1672C>T	p.(Gln558*)	-	pathogenic (recessive)	g.129513888C>T	g.129192743C>T	-	Nonsense	LAMA2_000656	-	PubMed: Wang 2019	-	-	Germline	-	1/70 cases	-	Johan den Dunnen
+/.	1	12	c.1732_1736del	p.(Leu578AlafsTer30)	ACMG	pathogenic (recessive)	g.129513948_129513952del	g.129192803_129192807del	-	Deletion	LAMA2_000782	-	PubMed: Tan 2021	-	-	Germline	-	-	-	Johan den Dunnen
+?/+?	1	12	c.1741del	p.(Ser581Alafs*18)	ACMG	likely pathogenic (recessive)	g.129513957del	g.129192812del	-	Deletion	LAMA2_000547	-	PubMed: Oliveira 2018, Journal: Oliveira 2018	-	-	SUMMARY record	-	-	-	Jorge Oliveira
+?/.	1	12	c.1749C>G	p.(Tyr583Ter)	-	likely pathogenic	g.129513965C>G	g.129192820C>G	-	Nonsense	LAMA2_000714	-	PubMed: Ganapathy 2019	-	-	Germline	-	-	-	Johan den Dunnen
+/.	1	12	c.1755del	p.(Ser585Argfs*14)	ACMG	pathogenic (recessive)	g.129513971del	g.129192826del	-	Deletion	LAMA2_000733	-	-	-	-	Germline	-	-	-	Polina Chausova
+/+, +/., +?/.	10	12	c.1762del	p.(Ala588Leufs*11)	ACMG	likely pathogenic (recessive), pathogenic (recessive)	g.129513978del	g.129192833del	-	Deletion	LAMA2_000182	-	PubMed: Oliveira 2018, Journal: Oliveira 2018	-	-	Germline, SUMMARY record	-	-	-	Tom Winder, Jorge Oliveira, Angela Gruber
+/.	1	12	c.1782+1G>A	p.?	-	pathogenic	g.129513999G>A	-	LAMA2(NM_000426.3):c.1782+1G>A (p.?)	Splice site	LAMA2_000675	VKGL data sharing initiative Nederland	-	-	-	CLASSIFICATION record	-	-	-	VKGL-NL_Leiden
+/.	1	12	c.1782+2T>G	p.?	ACMG	pathogenic (recessive)	g.129514000T>G	g.129192855T>G	-	Splice site	LAMA2_000783	-	PubMed: Ge 2019, PubMed: Tan 2021	-	-	Germline	-	-	-	Johan den Dunnen
+/+, +/.	2	12i_37i	c.1783-19594_5445+1681del	p.(del), p.?	ACMG	pathogenic (recessive)	g.129551663_129716081del	g.129230518_129394936del	g.(129555720_129612876)_(129756115_129764002)del	Gross deletion	LAMA2_000257	164.4 Kb deletion	PubMed: Oliveira 2018, Journal: Oliveira 2018, PubMed: Piluso 2011	-	-	Germline, SUMMARY record	-	-	-	Johan den Dunnen, Jorge Oliveira
+/.	1	12i_37i	c.(1782+1_1783-18481)_(5445+668_5446-1)del	p.(Leu595_Glu1815del)	-	pathogenic (recessive)	g.(129513999_129552776)_(129715068_129722368)del	-	g.129552776_129715068del	Gross deletion	LAMA2_000567	-	PubMed: Giugliano 2018	-	-	Germline	-	-	-	Teresa Giugliano
+/.	1	12i_14i	c.(1782+1_1783-15888)_(2097-2947_2097-1)del	p.(Leu595Valfs*5)	-	pathogenic (recessive)	g.(129513999_129555369)_(129578909_129581855)del	-	g.129555369_129578909del	Gross deletion	LAMA2_000568	-	PubMed: Giugliano 2018	-	-	Germline	-	-	-	Teresa Giugliano
+/.	1	12i_14i	c.(1782+1_1783-1)_(2097-2947_2097-1)del	p.?	ACMG	pathogenic (recessive)	g.(129513999_129555369)_(129578909_129581855)del	-	del ex13-14	Gross deletion	LAMA2_000784	-	PubMed: Tan 2021, possibly PubMed: Ge 2018	-	-	Germline	-	-	-	Johan den Dunnen
+/+, +/., +?/.	4	13	c.1793_1795del	p.(Val598del)	ACMG	likely pathogenic, pathogenic (recessive)	g.129571267_129571269del	g.129250122_129250124del	1841-1843del	Deletion	LAMA2_000014	ACMG grading: PM2,PM3,PM4,PP4, unknown variant 2nd chromosome	Savarese et al. 2014. Acta Neuropathol Commun 11: 100, PubMed: Allamand 2002, 1 more item	-	-	Germline, SUMMARY record	-	-	-	Johan den Dunnen, Jorge Oliveira, Andreas Laner, Virginie Guillet-Pichon
+/+, +/.	2	13	c.1798_1800del	p.(Gly600del)	ACMG	pathogenic (recessive)	g.129571272_129571274del	g.129250127_129250129del	1798_1800delGGA	Deletion	LAMA2_000081	not in 300 control chromosomes; unknown variant 2nd chromosome	PubMed: Oliveira 2008, PubMed: Oliveira 2018, Journal: Oliveira 2018	-	-	Germline, SUMMARY record	-	-	-	Rosário dos Santos, Jorge Oliveira
+?/+?, +?/.	3	13	c.1823_1824del	p.(Tyr608*)	ACMG	likely pathogenic (recessive)	g.129571297_129571298del	g.129250152_129250153del	-	Deletion	LAMA2_000276	-	PubMed: Oliveira 2018, Journal: Oliveira 2018	-	-	Germline, SUMMARY record	-	-	-	Tom Winder, Jorge Oliveira
+/.	1	13	c.1853_1854insACGTGTTC	p.(Leu621Hisfs*7)	-	pathogenic (recessive)	g.129571327_129571328insACGTGTTC	-	-	Insertion	LAMA2_000673	-	-	-	-	Germline	-	-	-	Fabiana Fattori
+/+, +/.	13	13	c.1854_1861dup	p.(Leu621Hisfs*7), p.Leu621Hisfs*7	ACMG	pathogenic (recessive)	g.129571328_129571335dup	g.129250183_129250190dup	1854_1861dupACGTGTTC, 1903-1910dup	Insertion	LAMA2_000015	unknown variant 2nd chromosome	PubMed: Allamand 2002, PubMed: Nelson 2015, PubMed: Oliveira 2008, PubMed: Oliveira 2014, 1 more item	-	-	Germline, SUMMARY record	-	-	-	Johan den Dunnen, Rosário dos Santos, Jorge Oliveira
+/+, +/.	7	14	c.1893_1897del	p.(Asp631Glufs*8), p.Asp631Glufs*8	ACMG	pathogenic (recessive)	g.129573237_129573241del	g.129252092_129252096del	1890_1894del, 1939-1943del, 1893_1897delCTTGA, 1939-1943del	Deletion	LAMA2_000017	-	PubMed: Geranmayeh 2010, PubMed: Hayashi 1997, PubMed: Oliveira 2018, Journal: Oliveira 2018, 1 more item	-	-	Germline, SUMMARY record	-	-	-	Johan den Dunnen, Jorge Oliveira
+/.	1	14	c.1900_1903dup	p.(Ser635AsnfsTer7)	ACMG	pathogenic (recessive)	g.129573244_129573247dup	g.129252099_129252102dup	c.1899_1900insATCA	Insertion	LAMA2_000785	-	PubMed: Ge 2019, PubMed: Tan 2021	-	-	Germline	-	-	-	Johan den Dunnen
+/.	1	14	c.1942G>T	p.(Glu648Ter)	ACMG	pathogenic (recessive)	g.129573286G>T	g.129252141G>T	-	Nonsense	LAMA2_000786	-	PubMed: Tan 2021	-	-	Germline	-	-	-	Johan den Dunnen
+/.	1	14	c.1964T>C	p.(Leu655Pro)	-	pathogenic	g.129573308T>C	g.129252163T>C	-	Missense	LAMA2_000574	-	-	-	-	De novo	yes	-	-	Kien Trung Tran
+/+, +/., +?/.	4	14	c.1976C>A	p.(Ser659*), p.(Ser659Ter)	ACMG	likely pathogenic (recessive), pathogenic (recessive)	g.129573320C>A	g.129252175C>A	-	Nonsense	LAMA2_000220	probable duplicate in Tan 2021	PubMed: Ge 2019, PubMed: Tan 2021, PubMed: Oliveira 2018, Journal: Oliveira 2018, PubMed: Xiong 2014	-	-	Germline, SUMMARY record	-	-	-	Johan den Dunnen, Tom Winder, Jorge Oliveira
+?/+?, +?/.	2	14	c.2017G>T	p.(Glu673*)	ACMG	likely pathogenic (recessive)	g.129573361G>T	g.129252216G>T	-	Nonsense	LAMA2_000300	-	PubMed: Oliveira 2018, Journal: Oliveira 2018	-	-	Germline, SUMMARY record	-	-	-	Tom Winder, Jorge Oliveira
+?/+?, +?/.	2	14	c.2023_2024del	p.(Met675Aspfs*29)	ACMG	likely pathogenic (recessive)	g.129573367_129573368del	g.129252222_129252223del	2023_2024delAT	Deletion	LAMA2_000301	-	PubMed: Oliveira 2018, Journal: Oliveira 2018	-	-	Germline, SUMMARY record	-	-	-	Tom Winder, Jorge Oliveira
+/+, +/., +?/.	54	14	c.2049_2050del	p.(Arg683Serfs*21), p.(Arg683SerfsTer21), p.Arg683Serfs*21	ACMG	likely pathogenic, likely pathogenic (recessive), pathogenic (recessive)	g.129573393_129573394del	g.129252248_129252249del	2049_2050del2, 2049_2050delAG, 2096-2097del, 2097-2098del, 2098delAG, 2098delAG ex13, c.2049_2050delAG	Deletion	LAMA2_000018	combination of variants not reported, probable duplicate in Tan 2021, unknown variant 2nd chromosome	from website {DBsub-Emory}, PubMed: Ge 2019, PubMed: Tan 2021, PubMed: Geranmayeh 2010, 15 more items	-	-	Germline, Germline/De novo (untested), SUMMARY record	yes	1/1001 cases, 1/70 cases, 1/94 cases	-	Johan den Dunnen, Rosário dos Santos, Madhuri Hegde, Tom Winder, Jorge Oliveira, Patricio Brand, Corinne Metay
+?/+?, +?/.	2	14	c.2089A>G	p.(Ile697Val)	ACMG	likely pathogenic (recessive)	g.129573433A>G	g.129252288A>G	-	Missense	LAMA2_000417	-	PubMed: Beytía 2013, PubMed: Oliveira 2018, Journal: Oliveira 2018	-	-	Germline, SUMMARY record	-	-	-	Jorge Oliveira
+?/.	1	14	c.2096G>T	p.(Arg699Met)	ACMG	likely pathogenic (recessive)	g.129573440G>T	g.129252295G>T	-	Missense	LAMA2_000677	ACMG PM1,PP1,PM2,PP3	PubMed: Anazi 2017	-	-	Germline	-	-	-	Johan den Dunnen
+?/.	1	15	c.2131_2134dup	p.(Pro712LeufsTer4)	-	likely pathogenic	g.129581890_129581893dup	g.129260745_129260748dup	c.2129_2130insCTAT	Insertion	LAMA2_000737	Novel variant (2021)	MDCRC 2021, submitted	-	-	Germline/De novo (untested)	-	-	-	Lakshmi Bremadesam
+/+, +/., ?/.	3	15	c.2178C>A	p.(Cys726*)	ACMG	pathogenic (recessive), VUS	g.129581937C>A	g.129260792C>A	-	Nonsense	LAMA2_000019	-	Subm. FMuntoni, PubMed: Geranmayeh 2010, PubMed: Oliveira 2018, Journal: Oliveira 2018	-	-	Germline, SUMMARY record	-	-	-	Johan den Dunnen, Jorge Oliveira
+/.	1	15	c.2206G>T	p.(Glu736Ter)	ACMG	pathogenic (recessive)	g.129581965G>T	g.129260820G>T	-	Nonsense	LAMA2_000788	-	PubMed: Ge 2019, PubMed: Tan 2021	-	-	Germline	-	-	-	Johan den Dunnen
+?/.	1	15i	c.2208+1G>A	p.(?)	ACMG	likely pathogenic (recessive)	g.129581968G>A	g.129260823G>A	-	Splice site	LAMA2_000658	Leukoencephalopathy of unknown origin, weakness of the limb girdle, muscular pseudohypertrophy	-	-	-	Germline	-	-	-	Andreas Laner
+/+, +/.	3	15i	c.2208+2T>C	p.?	ACMG	pathogenic (recessive)	g.129581969T>C	g.129260824T>C	-	Splice site	LAMA2_000267	-	PubMed: Geranmayeh 2010, PubMed: Oliveira 2018, Journal: Oliveira 2018	-	-	Germline, SUMMARY record	-	-	-	Johan den Dunnen, Jorge Oliveira
+/+, +/.	2	15i	c.2209-3_2209-2del	p.?	ACMG	pathogenic (recessive)	g.129588248_129588249del	g.129267103_129267104del	-	Splice site	LAMA2_000426	-	PubMed: Liang 2017, PubMed: Oliveira 2018, Journal: Oliveira 2018	-	-	Germline, SUMMARY record	-	-	-	Jorge Oliveira
+/+, +/.	11	16	c.2230C>T	p.(Arg744*), p.(Arg744Ter), p.[Arg744*, Ser737_Leu774del]	ACMG	pathogenic (recessive)	g.129588272C>T	g.129267127C>T	-	Nonsense	LAMA2_000020	probable duplicate in Tan 2021	PubMed: Di Blasi 2001, PubMed: Ge 2019, PubMed: Tan 2021, PubMed: Nelson 2015, PubMed: Valencia 2013, 2 more items	-	-	Germline, SUMMARY record	-	-	-	Johan den Dunnen, Tom Winder, Jorge Oliveira
+/+, +/.	2	16i_17i	c.2322+259_2450+2037del	p.(Asn775Leufs*2)	ACMG	pathogenic (recessive)	g.129588623_129593933del	g.129267478_129272788del	-	Intron	LAMA2_000395	-	PubMed: Oliveira 2014, PubMed: Oliveira 2018, Journal: Oliveira 2018	-	-	Germline, SUMMARY record	?	-	-	Jorge Oliveira
+/+, +/.	2	17	c.2350dup	p.(Tyr784Leufs*3)	ACMG	pathogenic (recessive)	g.129591796dup	g.129270651dup	-	Insertion	LAMA2_000410	-	PubMed: Oliveira 2018, Journal: Oliveira 2018	-	-	Germline, SUMMARY record	-	-	-	Jorge Oliveira
+/+, +/.	3	17	c.2369del	p.(Pro790Leufs*35), p.Pro790Leufs*35	ACMG	pathogenic (recessive)	g.129591815del	g.129270670del	2418delC	Deletion	LAMA2_000021	-	PubMed: Guicheney 1997, PubMed: Oliveira 2018, Journal: Oliveira 2018	-	-	Germline, SUMMARY record	-	-	ScrfI-	Johan den Dunnen, Jorge Oliveira
+?/+?, +?/.	2	17	c.2383G>T	p.(Glu795*)	ACMG	likely pathogenic (recessive)	g.129591829G>T	g.129270684G>T	-	Nonsense	LAMA2_000238	-	PubMed: Oliveira 2018, Journal: Oliveira 2018	-	-	Germline, SUMMARY record	-	-	-	Tom Winder, Jorge Oliveira
+/.	1	17	c.2413C>T	p.(Gln805Ter)	ACMG	pathogenic (recessive)	g.129591859C>T	g.129270714C>T	-	Nonsense	LAMA2_000840	combination of variants not reported	PubMed: Ge 2019	-	-	Germline	-	-	-	Johan den Dunnen
+/.	1	17	c.2434_2435del	p.(Asn812TyrfsTer5)	ACMG	pathogenic (recessive)	g.129591880_129591881del	g.129270735_129270736del	-	Deletion	LAMA2_000789	-	PubMed: Tan 2021	-	-	Germline	-	-	-	Johan den Dunnen
+/.	2	17	c.2447del	p.(Asn816IlefsTer9)	ACMG	pathogenic (recessive)	g.129591893del	g.129270748del	c.2447delA	Deletion	LAMA2_000790	-	PubMed: Ge 2019, PubMed: Tan 2021	-	-	Germline	-	-	-	Johan den Dunnen
+/+, +/.	2	17i	c.2450+1G>C	p.?	ACMG	pathogenic (recessive)	g.129591897G>C	g.129270752G>C	-	Splice site	LAMA2_000259	-	PubMed: Geranmayeh 2010, PubMed: Oliveira 2018, Journal: Oliveira 2018	-	-	Germline, SUMMARY record	-	-	-	Johan den Dunnen, Jorge Oliveira
+?/+?, +?/.	3	17i	c.2450+4A>G	p.?	ACMG	likely pathogenic (recessive)	g.129591900A>G	g.129270755A>G	-	Intron	LAMA2_000408	Predicted to affect donor splice site and to activate a cryptical donor splice site	PubMed: Oliveira 2018, Journal: Oliveira 2018	-	-	Germline, SUMMARY record	-	-	-	Jorge Oliveira
+/+, +/.	2	17i	c.2450+5_2450+11del	p.?, p.Asn775Leufs*2	ACMG	pathogenic (recessive)	g.129591901_129591907del	g.129270756_129270762del	-	Intron	LAMA2_000183	not in 200 control chromosomes; skip from expression cloning	PubMed: Oliveira 2018, Journal: Oliveira 2018, PubMed: Siala 2008	-	-	Germline, SUMMARY record	-	-	MaeIII	Nacim Louhichi, Jorge Oliveira
+/+, +/.	3	17i	c.2451-6A>G	p.(=), p.?	ACMG	pathogenic (recessive)	g.129601200A>G	g.129280055A>G	c.2451+6A>G	Intron	LAMA2_000432	combination of variants not reported	PubMed: Ge 2019, PubMed: Liang 2017, PubMed: Oliveira 2018, Journal: Oliveira 2018	-	-	Germline, Somatic, SUMMARY record	-	-	-	Johan den Dunnen, Jorge Oliveira
+?/.	1	17i	c.2451-2A>G	p.?	-	likely pathogenic	g.129601204A>G	-	LAMA2(NM_000426.3):c.2451-2A>G (p.?)	Splice site	LAMA2_000759	VKGL data sharing initiative Nederland	-	-	-	CLASSIFICATION record	-	-	-	VKGL-NL_Leiden
+/+, +/., ?/.	19	18	c.2461A>C	p.(Thr821Pro), p.Thr821Pro	ACMG	pathogenic (recessive), VUS	g.129601216A>C	g.129280071A>C	-	Missense	LAMA2_000297	-	PubMed: Marques 2014, PubMed: Marques 2014, PubMed: Nelson 2015, 1 more item	-	-	Germline, SUMMARY record	yes	0/300 control chromosomes	-	Tom Winder, Jorge Oliveira
+/+, +/., -?/., ?/.	11	18	c.2462C>T	p.(Thr821Met)	ACMG	likely benign, pathogenic (recessive), VUS	g.129601217C>T	g.129280072C>T	LAMA2(NM_000426.3):c.2462C>T (p.T821M, p.(Thr821Met)), LAMA2(NM_000426.4):c.2462C>T (p.T821M)	Missense	LAMA2_000468	conflicting interpretations of pathogenicity; 7 heterozygous, no homozygous; Clinindb (India), 2 more items	MDCRC 2021, submitted, PubMed: Ge 2019, PubMed: Tan 2021, PubMed: Narang 2020, Journal: Narang 2020, 2 more items	-	rs117422805	CLASSIFICATION record, Germline, Germline/De novo (untested), SUMMARY record	-	7/2795 individuals	-	Johan den Dunnen, Jorge Oliveira, VKGL-NL_Leiden, VKGL-NL_Rotterdam, VKGL-NL_Groningen, VKGL-NL_Utrecht, Lakshmi Bremadesam, Mohammed Faruq
+/.	1	18	c.2526_2529dup	p.(Cys844ThrfsTer3)	ACMG	pathogenic (recessive)	g.129601281_129601284dup	g.129280136_129280139dup	c.2524_2525insCACG	Insertion	LAMA2_000791	-	PubMed: Ge 2019, PubMed: Tan 2021, possibly PubMed: Ge 2018	-	-	Germline	-	-	-	Johan den Dunnen
+/., +?/+?, +?/.	3	18i	c.2538-1G>A	p.?	ACMG	likely pathogenic (recessive), pathogenic (recessive)	g.129608991G>A	g.129287846G>A	-	Splice site	LAMA2_000310	No second variant found	PubMed: Oliveira 2018, Journal: Oliveira 2018	-	-	Germline, SUMMARY record	-	-	-	Tom Winder, Jorge Oliveira, Angela Gruber
+/+, +/., ?/.	5	18i	c.2538-1G>C	p.?	ACMG	likely pathogenic (recessive), pathogenic (recessive), VUS	g.129608991G>C	g.129287846G>C	-	Splice site	LAMA2_000184	unknown variant 2nd chromosome, 1 more item	PubMed: Bruels 2022, PubMed: Geranmayeh 2010, PubMed: O'Grady 2016, 1 more item	-	-	Germline, SUMMARY record	yes	-	-	Johan den Dunnen, Tom Winder, Jorge Oliveira, Sandra Cooper
+/.	1	18i_19i	c.(2537+1_2538-1)_(2749+1_2750-1)del	p.?	ACMG	pathogenic (recessive)	g.(129601293_129608991)_(129609204_129612758)del	-	del ex19	Gross deletion	LAMA2_000792	-	PubMed: Ge 2019, PubMed: Tan 2021, possibly PubMed: Ge 2018	-	-	Germline	-	-	-	Johan den Dunnen
+?/.	1	19	c.2538del	p.(Arg846SerfsTer42)	-	likely pathogenic	g.129608992del	g.129287847del	-	Deletion	LAMA2_000715	-	PubMed: Ganapathy 2019	-	-	Germline	-	-	-	Johan den Dunnen
+/+, +/.	6	19	c.2556del	p.(Phe852Leufs*36)	ACMG	pathogenic (recessive)	g.129609010del	g.129287865del	2556delT	Deletion	LAMA2_000247	-	PubMed: Geranmayeh 2010, PubMed: O'Grady 2016, PubMed: Oliveira 2018, Journal: Oliveira 2018	-	-	Germline, SUMMARY record	yes	-	-	Johan den Dunnen, Tom Winder, Jorge Oliveira, Sandra Cooper
+/+, +/.	3	19	c.2565del	p.(Ser856Leufs*32), p.(Ser856LeufsTer32)	ACMG	pathogenic (recessive)	g.129609019del	g.129287874del	c.2565delC	Deletion	LAMA2_000455	probable duplicate in Tan 2021	PubMed: Ge 2019, PubMed: Tan 2021, possibly PubMed: Ge 2018, PubMed: Xiong 2014, 1 more item	-	-	Germline, SUMMARY record	-	-	-	Johan den Dunnen, Jorge Oliveira
+/+, +/., +?/., ?/.	5	19	c.2584T>C	p.(Cys862Arg), p.Cys862Arg	ACMG	likely pathogenic, pathogenic (recessive), VUS	g.129609038T>C	g.129287893T>C	2633T>C	Missense	LAMA2_000022	not in 100 normal chromosomes	Subm. FMuntoni, PubMed: Gonzalez-Quereda 2020, PubMed: Oliveira 2018, Journal: Oliveira 2018, 1 more item	-	-	Germline, SUMMARY record	-	-	-	Johan den Dunnen, Jorge Oliveira
+?/.	1	19	c.2718del	p.(Phe906Leufs*169)	ACMG	pathogenic	g.129609172del	g.129288027del	2718delT	Deletion	LAMA2_000755	-	-	-	-	Germline	?	-	-	Ponghatai Damrongphol
+/., +?/+?, ?/.	3	19i	c.2749+1G>A	p.?	ACMG	likely pathogenic (recessive), pathogenic (recessive), VUS	g.129609204G>A	g.129288059G>A	-	Splice site	LAMA2_000186	-	PubMed: Beytía 2013, PubMed: Oliveira 2018, Journal: Oliveira 2018, PubMed: Rajakulendran 2011	-	-	Germline, SUMMARY record	-	-	-	Jorge Oliveira, Patricio Brand
+/.	1	19i	c.2749+1G>C	p.?	ACMG	pathogenic (recessive)	g.129609204G>C	g.129288059G>C	-	Splice site	LAMA2_000735	-	PubMed: Chakravorty 2020	-	-	Germline	-	-	-	Johan den Dunnen
+?/.	2	19i	c.2749+2dup	p.?	ACMG	likely pathogenic, likely pathogenic (recessive)	g.129609205dup	g.129288060dup	c.2749+2_2749+3insT	Intron	LAMA2_000690	combination of variants not reported	PubMed: Ge 2019, PubMed: Tan 2021, PubMed: Topf 2020	-	-	Germline, Germline/De novo (untested)	-	1/1001 cases	-	Johan den Dunnen
+?/.	1	19	c.2749+4_2749+15del	p.?	-	likely pathogenic	g.129609207_129609218del	g.129288062_129288073del	-	Intron	LAMA2_000716	no variant 2nd chromosome	PubMed: Ganapathy 2019	-	-	Germline	-	-	-	Johan den Dunnen
+/+, +/.	2	19i	c.2750-1G>A	p.?	ACMG	pathogenic (recessive)	g.129612758G>A	g.129291613G>A	2791-1G>A	Splice site	LAMA2_000023	unknown variant 2nd chromosome	PubMed: Allamand 2002, PubMed: Oliveira 2018, Journal: Oliveira 2018	-	-	Germline, SUMMARY record	-	-	-	Johan den Dunnen, Jorge Oliveira
+/.	1	19i_20i	c.(2749+1_2750-1)_(2856+1_2857-1)del	p.?	ACMG	pathogenic (recessive)	g.(129609204_129612758)_(129612866_129618829)del	-	del ex20	Gross deletion	LAMA2_000793	-	PubMed: Ge 2019, PubMed: Tan 2021, possibly PubMed: Ge 2018	-	-	Germline	-	-	-	Johan den Dunnen
+/.	1	20i_55i	c.(2749+1_2839)_(7749+1_7750-1)dup	p.Ala2584fs	-	pathogenic (recessive)	g.(129609204_129612848)_(129803512_129807618)dup	-	dup ex21-55	Gross duplication	LAMA2_000569	190.6 kb intragenic duplication	PubMed: Giugliano 2018	-	-	Germline	-	-	-	Teresa Giugliano
+/.	2	20	c.2844T>A	p.(Cys948Ter)	ACMG	pathogenic (recessive)	g.129612853T>A	g.129291708T>A	2844T>C (C948*)	Nonsense	LAMA2_000794	combination of variants not reported	PubMed: Ge 2019, PubMed: Ge 2019, PubMed: Tan 2021	-	-	Germline	-	-	-	Johan den Dunnen
+/+, +/.	2	21	c.2875C>T	p.(Gln959*), p.(Pro959Ser)	ACMG	pathogenic (recessive)	g.129618848C>T	g.129297703C>T	-	Nonsense	LAMA2_000374	-	PubMed: Oliveira 2018, Journal: Oliveira 2018	-	-	Germline, SUMMARY record	-	-	-	Tom Winder, Jorge Oliveira
+/+, +/., +?/.	8	21	c.2901C>A	p.(Cys967*)	ACMG	likely pathogenic (recessive), pathogenic, pathogenic (recessive)	g.129618874C>A	g.129297729C>A	2950C>A ex20	Nonsense	LAMA2_000025	unknown variant 2nd chromosome, {CV:SCV000035632.1}{CV:SCV000054524.1}	PubMed: Di Blasi 2005, OMIM:var0013, PubMed: Di Blasi 2005, PubMed: Vigliano 2009, OMIM:var0013, 2 more items	-	rs121913577	Germline, SUMMARY record	?	-	-	Johan den Dunnen, Tom Winder, Jorge Oliveira, Andreas Laner
+/+, +/.	3	21	c.2907C>A	p.(Cys969*)	ACMG	pathogenic (recessive)	g.129618880C>A	g.129297735C>A	-	Nonsense	LAMA2_000289	not in 100 control chromosomes	PubMed: Oliveira 2018, Journal: Oliveira 2018, PubMed: Yuan 2008	-	-	Germline, SUMMARY record	-	-	ApoI+	Rosário dos Santos, Jorge Oliveira
+/+, +/.	3	21	c.2945dup	p.(Ser982Argfs*16)	ACMG	pathogenic (recessive)	g.129618918dup	g.129297773dup	c.2945insG	Insertion	LAMA2_000428	-	PubMed: Liang 2017, PubMed: Oliveira 2018, Journal: Oliveira 2018	-	-	Germline, SUMMARY record	-	-	-	Jorge Oliveira
+/+, +/.	2	21	c.2954G>A	p.(Cys985Tyr)	ACMG	pathogenic (recessive)	g.129618927G>A	g.129297782G>A	3003G>A	Missense	LAMA2_000026	unknown variant 2nd chromosome	PubMed: Allamand 2002, PubMed: Oliveira 2018, Journal: Oliveira 2018	-	-	Germline, SUMMARY record	-	-	-	Johan den Dunnen, Jorge Oliveira
+/+, +/.	3	21	c.2958G>A	p.(Trp986*), p.(Trp986Ter)	ACMG	pathogenic (recessive)	g.129618931G>A	g.129297786G>A	-	Nonsense	LAMA2_000472	probable duplicate in Tan 2021	PubMed: Ge 2019, PubMed: Tan 2021, PubMed: Oliveira 2018, Journal: Oliveira 2018, PubMed: Xiong 2014	-	-	Germline, SUMMARY record	-	-	-	Johan den Dunnen, Jorge Oliveira
+/+, +/.	3	21	c.2959dup	p.(Cys987Leufs*11), p.(Cys987LeufsTer11)	ACMG	pathogenic (recessive)	g.129618932dup	g.129297787dup	c.2959_-2960insT	Insertion	LAMA2_000457	probable duplicate in Tan 2021	PubMed: Ge 2019, PubMed: Tan 2021, PubMed: Oliveira 2018, Journal: Oliveira 2018, PubMed: Xiong 2014	-	-	Germline, SUMMARY record	-	-	-	Johan den Dunnen, Jorge Oliveira
+/+, +/.	6	21	c.2962C>T	p.(Gln988*)	ACMG	pathogenic (recessive)	g.129618935C>T	g.129297790C>T	3011C>T ex20	Nonsense	LAMA2_000027	-	PubMed: Bruels 2022, PubMed: Guicheney 1998, PubMed: Løkken 2015, 1 more item	-	-	Germline, SUMMARY record	-	-	NlaIV-	Johan den Dunnen, Tom Winder, Jorge Oliveira
+/+, +/.	3	21	c.2986T>C	p.(Cys996Arg)	ACMG	pathogenic (recessive)	g.129618959T>C	g.129297814T>C	3035T>C	Missense	LAMA2_000028	not in 332 control chromosomes (224 France, 108 Turkey)	{PMID:Nissinen 1996::08651294}, PubMed: Guicheney 1997, PubMed: Oliveira 2018, Journal: Oliveira 2018	-	-	Germline, SUMMARY record	-	-	MaeII+	Johan den Dunnen, Jorge Oliveira
+/.	1	21	c.3002dup	p.(His1001GlnfsTer15)	ACMG	pathogenic (recessive)	g.129618975dup	g.129297830dup	c.3001_3002insA	Insertion	LAMA2_000795	-	PubMed: Ge 2019, PubMed: Tan 2021	-	-	Germline	-	-	-	Johan den Dunnen
+/+, +/.	25	22	c.3085C>T	p.(Arg1029*)	ACMG	pathogenic (recessive)	g.129621928C>T	g.129300783C>T	3134C>T	Nonsense	LAMA2_000029	unknown variant 2nd chromosome	PubMed: Allamand 2002, PubMed: Geranmayeh 2010, PubMed: Oliveira 2008, 1 more item	-	-	Germline, SUMMARY record	-	-	-	Johan den Dunnen, Rosário dos Santos, Tom Winder, Jorge Oliveira
+/+, +/., +?/.	3	22	c.3096C>A	p.(Cys1032*), p.(Cys1032Ter)	ACMG	likely pathogenic (recessive), pathogenic (recessive)	g.129621939C>A	g.129300794C>A	-	Nonsense	LAMA2_000453	probable duplicate in Tan 2021	PubMed: Ge 2019, PubMed: Tan 2021, PubMed: Oliveira 2018, Journal: Oliveira 2018, PubMed: Xiong 2014	-	-	Germline, SUMMARY record	-	-	-	Johan den Dunnen, Jorge Oliveira
+/+, +/.	3	22	c.3122del	p.(Cys1041Phefs*34)	ACMG	pathogenic (recessive)	g.129621965del	g.129300820del	3171delG ex21	Deletion	LAMA2_000030	-	PubMed: Guicheney 1998, PubMed: Oliveira 2018, Journal: Oliveira 2018	-	-	Germline, SUMMARY record	-	-	-	Johan den Dunnen, Jorge Oliveira
+/.	1	22	c.3149del	p.(Gly1050AlafsTer25)	ACMG	pathogenic (recessive)	g.129621992del	g.129300847del	-	Deletion	LAMA2_000797	-	PubMed: Tan 2021, possibly PubMed: Ge 2018	-	-	Germline	-	-	-	Johan den Dunnen
+/., +?/+?, ?/.	4	22	c.3154A>G	p.(Ser1052Gly), p.(Ser1052Gly)^p.?	ACMG	likely pathogenic (recessive), pathogenic (recessive), VUS	g.129621997A>G	g.129300852A>G	-	Missense	LAMA2_000303	-	CA Valencia ASHG 2010 A1982, from website {DBsub-Emory}, PubMed: Oliveira 2018, Journal: Oliveira 2018, 1 more item	-	-	Germline, SUMMARY record	?	-	-	Johan den Dunnen, Madhuri Hegde, Jorge Oliveira
+/+, +/.	2	22i_56i	c.(3174+1_3175-1)_(7898+1_7899-1)del	p.(fs*?), p.?	ACMG	pathogenic (recessive)	g.(129622018_129634005)_(129807768_129813045)del	-	del>3264-7894	Gross deletion	LAMA2_000108	-	PubMed: Oliveira 2018, Journal: Oliveira 2018, PubMed: Pegoraro 1996, PubMed: Pegoraro 1998	-	-	Germline, SUMMARY record	-	-	-	Johan den Dunnen, Jorge Oliveira
+/+, +/.	4	23	c.3215del	p.(Cys1072Serfs*3), p.Cys1072Serfs*3	ACMG	pathogenic (recessive)	g.129634046del	g.129312901del	del3264	Deletion	LAMA2_000109	-	from website {DBsub-Emory}, PubMed: Oliveira 2018, Journal: Oliveira 2018, 1 more item	-	-	Germline, SUMMARY record	-	-	-	Johan den Dunnen, Madhuri Hegde, Tom Winder, Jorge Oliveira
+?/.	1	23	c.3235T>C	p.(Cys1079Arg)	-	likely pathogenic	g.129634066T>C	g.129312921T>C	-	Missense	LAMA2_000691	combination of variants not reported	PubMed: Topf 2020	-	-	Germline	-	2/1001 cases	-	Johan den Dunnen
+/+, +/., +?/.	3	23	c.3235T>G	p.(Cys1079Gly)	ACMG	likely pathogenic (recessive), pathogenic (recessive)	g.129634066T>G	g.129312921T>G	-	Missense	LAMA2_000398	-	PubMed: Oliveira 2018, Journal: Oliveira 2018	-	-	Germline, SUMMARY record	-	-	-	Jorge Oliveira
+/., +?/+?	2	23	c.3237C>A	p.(Cys1079*)	ACMG	likely pathogenic (recessive), pathogenic (recessive)	g.129634068C>A	g.129312923C>A	-	Nonsense	LAMA2_000331	-	from website {DBsub-Emory}, PubMed: Oliveira 2018, Journal: Oliveira 2018	-	-	Germline, SUMMARY record	-	-	-	Madhuri Hegde, Jorge Oliveira
+/.	1	23	c.3279C>A	p.(Cys1093Ter)	ACMG	pathogenic (recessive)	g.129634110C>A	g.129312965C>A	-	Nonsense	LAMA2_000798	-	PubMed: Tan 2021	-	-	Germline	-	-	-	Johan den Dunnen
+/+, +/., +?/.	5	23	c.3283C>T	p.(Arg1095*), p.(Arg1095Ter)	ACMG	likely pathogenic, pathogenic (recessive)	g.129634114C>T	g.129312969C>T	-	Nonsense	LAMA2_000464	ACMG PVS1 PM2 PP5, combination of variants not reported, probable duplicate in Tan 2021	PubMed: Cavdarli 2022, PubMed: Ge 2019, PubMed: Tan 2021, PubMed: Topf 2020, PubMed: Xiong 2014, 1 more item	-	rs376088608	Germline, SUMMARY record	-	1/1001 cases	-	Johan den Dunnen, Jorge Oliveira
+/+, +/.	2	23	c.3294del	p.(Trp1098*)	ACMG	pathogenic (recessive)	g.129634125del	g.129312980del	-	Deletion	LAMA2_000248	-	PubMed: Geranmayeh 2010, PubMed: Oliveira 2018, Journal: Oliveira 2018	-	-	Germline, SUMMARY record	-	-	-	Johan den Dunnen, Jorge Oliveira
+/.	1	23	c.3294G>A	p.(Trp1098Ter)	ACMG	pathogenic (recessive)	g.129634125G>A	g.129312980G>A	-	Nonsense	LAMA2_000799	-	PubMed: Ge 2019, PubMed: Tan 2021, possibly PubMed: Ge 2018	-	-	Germline	-	-	-	Johan den Dunnen
+/.	1	23	c.3318_3319del	p.(Cys1106Ter)	ACMG	pathogenic (recessive)	g.129634149_129634150del	g.129313004_129313005del	-	Deletion	LAMA2_000800	-	PubMed: Tan 2021	-	-	Germline	-	-	-	Johan den Dunnen
+?/+?, +?/.	2	23	c.3338_3345dup	p.(Thr1116Glnfs*26)	ACMG	likely pathogenic (recessive)	g.129634169_129634176dup	g.129313024_129313031dup	-	Insertion	LAMA2_000224	-	PubMed: Oliveira 2018, Journal: Oliveira 2018	-	-	Germline, SUMMARY record	-	-	-	Tom Winder, Jorge Oliveira
+/.	1	23	c.3372del	p.(Lys1124Asnfs*15)	-	pathogenic (recessive)	g.129634203del	g.129313058del	3367delA	Deletion	LAMA2_000837	authors established PBMC-derived induced pluripotent stem cell (NJUCMi001-A)	PubMed: Rui 2022	-	-	Germline	-	-	-	Johan den Dunnen
+/., +?/+?	2	23	c.3372dup	p.(Cys1125Metfs*4)	ACMG	likely pathogenic (recessive), pathogenic (recessive)	g.129634203dup	g.129313058dup	-	Insertion	LAMA2_000483	-	PubMed: Oliveira 2018, Journal: Oliveira 2018	-	-	Germline, SUMMARY record	-	-	-	Jorge Oliveira
+/.	1	23	c.3388_3409dup	p.(Lys1137Thrfs*8)	-	pathogenic	g.129634219_129634240dup	g.129313074_129313095dup	3388_4409dup (Gln1130*1)	Insertion	LAMA2_000418	variant description uncertain	PubMed: Beytía 2013	-	-	Germline	-	-	-	Jorge Oliveira
+?/.	1	23i	c.3412-2A>C	p.?	-	likely pathogenic	g.129635798A>C	g.129314653A>C	-	Splice site	LAMA2_000692	combination of variants not reported	PubMed: Topf 2020	-	-	Germline	-	2/1001 cases	-	Johan den Dunnen
+/., +?/+?	2	24	c.3472A>T	p.(Lys1158*)	ACMG	likely pathogenic (recessive), pathogenic (recessive)	g.129635860A>T	g.129314715A>T	-	Nonsense	LAMA2_000181	-	PubMed: Oliveira 2018, Journal: Oliveira 2018	-	-	Germline, SUMMARY record	-	-	-	Tom Winder, Jorge Oliveira
+/+, +/.	2	24	c.3520C>T	p.(Gln1174*)	ACMG	pathogenic (recessive)	g.129635908C>T	g.129314763C>T	-	Nonsense	LAMA2_000405	-	PubMed: Oliveira 2018, Journal: Oliveira 2018	-	-	Germline, SUMMARY record	-	-	-	Jorge Oliveira
+/+, +/.	6	24i	c.3556-13T>A	p.(=), p.(Val1186Thrfs*4), p.(Val1186ThtfsTer4), p.Val1186Thrfs*4	ACMG	pathogenic, pathogenic (recessive)	g.129636608T>A	g.129315463T>A	-	Intron	LAMA2_000475	probable duplicate in Tan 2021	PubMed: Ge 2019, PubMed: Tan 2021, PubMed: Oliveira 2018, Journal: Oliveira 2018, PubMed: Xiong 2014	-	-	Germline, SUMMARY record	-	-	-	Johan den Dunnen, Jorge Oliveira, Kien Trung Tran
+?/.	1	24i	c.3556-1G>A	p.?	ACMG	likely pathogenic (recessive)	g.129636620G>A	g.129315475G>A	-	Splice site	LAMA2_000801	-	PubMed: Tan 2021, possibly PubMed: Ge 2018	-	-	Germline	-	-	-	Johan den Dunnen
+/+, +/., +?/.	3	25	c.3560_3569del	p.(Thr1187Metfs*9)	ACMG	likely pathogenic (recessive), pathogenic (recessive)	g.129636625_129636634del	g.129315480_129315489del	-	Deletion	LAMA2_000307	-	PubMed: Oliveira 2018, Journal: Oliveira 2018	-	-	Germline, SUMMARY record	-	-	-	Tom Winder, Jorge Oliveira
+/+, +/., ?/.	3	25	c.3623_3645del	p.(Lys1208Argfs*27), p.Lys1208Argfs*27	ACMG	pathogenic (recessive), VUS	g.129636688_129636710del	g.129315543_129315565del	3623_3645delAGGGCATTcTTTTTCAACATCCA, 3672-3694del	Deletion	LAMA2_000031	del description contains error (c for G)	from website {DBsub-Emory}, PubMed: Oliveira 2018, Journal: Oliveira 2018, PubMed: Pegoraro 1998	-	-	Germline, SUMMARY record	-	-	-	Johan den Dunnen, Madhuri Hegde, Jorge Oliveira
+?/+?	1	25	c.3626del	p.(Gly1209Alafs*15)	ACMG	likely pathogenic (recessive)	g.129636691del	g.129315546del	-	Deletion	LAMA2_000550	-	PubMed: Oliveira 2018, Journal: Oliveira 2018	-	-	SUMMARY record	-	-	-	Jorge Oliveira
+/+, +/., +?/.	8	25	c.3630del	p.(Ile1210Metfs*14)	ACMG	likely pathogenic (recessive), pathogenic (recessive)	g.129636695del	g.129315550del	3630delT, g.432353_432353delT	Deletion	LAMA2_000142	-	PubMed: Di Blasi 2005, PubMed: Geranmayeh 2010, PubMed: O'Grady 2016, PubMed: Saat 2021, 1 more item	-	-	Germline, SUMMARY record	yes	-	-	Johan den Dunnen, Tom Winder, Jorge Oliveira, Sandra Cooper, Ibrahim Sahin
+/+, +/.	3	25	c.3651del	p.(Ile1217Metfs*7)	ACMG	pathogenic (recessive)	g.129636716del	g.129315571del	-	Deletion	LAMA2_000249	-	PubMed: Geranmayeh 2010, PubMed: Oliveira 2018, Journal: Oliveira 2018	-	-	Germline, SUMMARY record	-	-	-	Johan den Dunnen, Jorge Oliveira
+/+, +/., +?/.	4	25	c.3718C>T	p.(Gln1240*), p.Gln1240*	ACMG	likely pathogenic (recessive), pathogenic (recessive)	g.129636783C>T	g.129315638C>T	3767C>T (Q1241X)	Nonsense	LAMA2_000001	-	PubMed: Helbling-Leclerc, OMIM:var0002, PubMed: Oliveira 2018, Journal: Oliveira 2018	-	-	Germline, SUMMARY record	-	-	-	Johan den Dunnen, Jorge Oliveira, Corinne Metay
+/.	1	25	c.3726del	p.(Gly1243GlufsTer4)	ACMG	pathogenic (recessive)	g.129636791del	g.129315646del	c.3725delA	Deletion	LAMA2_000802	-	PubMed: Ge 2019, PubMed: Tan 2021	-	-	Germline	-	-	-	Johan den Dunnen
+?/+?, +?/.	2	25i	c.3735+2T>A	p.?	ACMG	likely pathogenic (recessive)	g.129636802T>A	g.129315657T>A	-	Splice site	LAMA2_000311	-	PubMed: Oliveira 2018, Journal: Oliveira 2018	-	-	Germline, SUMMARY record	-	-	-	Tom Winder, Jorge Oliveira
+?/.	1	25i	c.3735+2_3735+8delinsAAAGAAGGA	p.?	ACMG	likely pathogenic (recessive)	g.129636802_129636808delinsAAAGAAGGA	g.129315657_129315663delinsAAAGAAGGA	-	Intron	LAMA2_000803	-	PubMed: Tan 2021	-	-	Germline	-	-	-	Johan den Dunnen
+?/.	1	25i	c.3736-2A>G	p.?	ACMG	likely pathogenic (recessive)	g.129636905A>G	g.129315760A>G	-	Splice site	LAMA2_000841	combination of variants not reported	PubMed: Ge 2019	-	-	Germline	-	-	-	Johan den Dunnen
+/+, +/.	2	26	c.3758T>G	p.(Leu1253Arg)	ACMG	pathogenic (recessive)	g.129636929T>G	g.129315784T>G	-	Missense	LAMA2_000443	-	PubMed: Løkken 2015, PubMed: Oliveira 2018, Journal: Oliveira 2018	-	-	Germline, SUMMARY record	-	-	-	Jorge Oliveira
+/+, +/.	3	26	c.3768_3771dup	p.(Tyr1258Asnfs*15)	ACMG	pathogenic (recessive)	g.129636939_129636942dup	g.129315794_129315797dup	3768_3771dupAATC	Insertion	LAMA2_000250	-	PubMed: Geranmayeh 2010, PubMed: Oliveira 2018, Journal: Oliveira 2018	-	-	Germline, SUMMARY record	-	-	-	Johan den Dunnen, Jorge Oliveira
+/+, +/., ?/.	7	26	c.3799_3821del	p.(Phe1267Aspfs*11), p.(Phe1267AspfsTer11)	ACMG	pathogenic, pathogenic (recessive), VUS	g.129636970_129636992del	g.129315825_129315847del	3799_3821del23, 1 more item	Deletion	LAMA2_000189	VKGL data sharing initiative Nederland	PubMed: DiBlasi 2007, PubMed: Geranmayeh 2010, PubMed: Oliveira 2018, Journal: Oliveira 2018	-	-	CLASSIFICATION record, Germline, SUMMARY record	-	-	-	Johan den Dunnen, Jorge Oliveira, Patricio Brand, VKGL-NL_Leiden, VKGL-NL_VUmc
+?/+?, +?/.	3	26	c.3829C>T	p.(Arg1277*), p.(Arg1277Ter)	ACMG	likely pathogenic, likely pathogenic (recessive)	g.129637000C>T	g.129315855C>T	-	Nonsense	LAMA2_000227	-	PubMed: Nair 2018, PubMed: Oliveira 2018, Journal: Oliveira 2018	-	-	Germline, Germline/De novo (untested), SUMMARY record	-	-	-	Johan den Dunnen, Tom Winder, Jorge Oliveira
+/+, +/.	2	26	c.3832G>T	p.(Ala1278Ser), p.(Gly1278Cys)	ACMG	pathogenic (recessive)	g.129637003G>T	g.129315858G>T	-	Missense	LAMA2_000135	not in 300 control chromosomes	PubMed: Oliveira 2008, PubMed: Oliveira 2018, Journal: Oliveira 2018	-	-	Germline, SUMMARY record	-	-	-	Rosário dos Santos, Jorge Oliveira
+/., +?/+?, +?/.	34	26i	c.3924+2T>C	p.(Leu1246_Glu1308del), p.?, p.Leu1246_Glu1308del	ACMG	likely pathogenic (recessive), pathogenic (recessive)	g.129637097T>C	g.129315952T>C	IVS25+2T>C	Splice site	LAMA2_000032	shared haplotype	PubMed: Allamand 1997, OMIM:var0003, PubMed: DiBlasi 2011, 1 more item	-	-	Germline, SUMMARY record	?	-	-	Johan den Dunnen, Tom Winder, Jorge Oliveira, Andreas Laner
+?/.	1	27	c.3928G>T	p.(Glu1310Ter)	-	likely pathogenic	g.129637186G>T	g.129316041G>T	-	Nonsense	LAMA2_000741	-	PubMed: Gonzalez-Quereda 2020	-	-	Germline	-	-	-	Johan den Dunnen
+/+, +/.	3	27	c.3931T>G	p.(Trp1311Gly)	ACMG	pathogenic (recessive)	g.129637189T>G	g.129316044T>G	-	Missense	LAMA2_000471	probable duplicate in Tan 2021	PubMed: Ge 2019, PubMed: Tan 2021, PubMed: Oliveira 2018, Journal: Oliveira 2018, PubMed: Xiong 2014	-	-	Germline, SUMMARY record	-	-	-	Johan den Dunnen, Jorge Oliveira
+/+, +/.	6	27	c.3955C>T	p.(Arg1319*), p.(Arg1319Ter)	ACMG	pathogenic (recessive)	g.129637213C>T	g.129316068C>T	-	Nonsense	LAMA2_000459	probable duplicate in Tan 2021	PubMed: Ge 2019, PubMed: Tan 2021, PubMed: Ge 2019, PubMed: Tan 2021, possibly PubMed: Ge 2018, 2 more items	-	-	Germline, SUMMARY record	-	-	-	Johan den Dunnen, Jorge Oliveira
+/+, +/., +?/.	31	27	c.3976C>T	p.(Arg1326*), p.(Arg1326Ter)	ACMG	likely pathogenic, pathogenic, pathogenic (recessive)	g.129637234C>T	g.129316089C>T	3967C>T, C4025T	Nonsense	LAMA2_000033	1 heterozygous, no homozygous; Clinindb (India), combination of variants not reported, 2 more items	from website {DBsub-Emory}, PubMed: Allamand 2002, PubMed: Ge 2019, PubMed: Tan 2021, 7 more items	-	rs398123373	CLASSIFICATION record, Germline, SUMMARY record	yes	1/1001 cases, 1/2795 individuals	-	Johan den Dunnen, Rosário dos Santos, Madhuri Hegde, Tom Winder, Jorge Oliveira, Patricio Brand, VKGL-NL_Nijmegen, Mohammed Faruq
+/+, +?/.	2	27	c.4002T>G	p.(Tyr1334*)	ACMG	likely pathogenic (recessive), pathogenic (recessive)	g.129637260T>G	g.129316115T>G	-	Nonsense	LAMA2_000308	-	PubMed: Oliveira 2018, Journal: Oliveira 2018	-	-	Germline, SUMMARY record	-	-	-	Tom Winder, Jorge Oliveira
+/+, +/.	3	27	c.4035T>G	p.(Tyr1345*)	ACMG	pathogenic (recessive)	g.129637293T>G	g.129316148T>G	-	Nonsense	LAMA2_000252	-	PubMed: Geranmayeh 2010, PubMed: Oliveira 2018, Journal: Oliveira 2018	-	-	Germline, SUMMARY record	-	-	-	Johan den Dunnen, Jorge Oliveira
+/+, +/., ?/.	16	27	c.4048C>T	p.(Arg1350*), p.(Arg1350Ter)	ACMG	pathogenic, pathogenic (recessive), VUS	g.129637306C>T	g.129316161C>T	-	Nonsense	LAMA2_000034	probable duplicate in Tan 2021, VKGL data sharing initiative Nederland	Subm. FMuntoni, PubMed: Ganapathy 2019, PubMed: Ge 2019, PubMed: Tan 2021, PubMed: Geranmayeh 2010, 3 more items	-	-	CLASSIFICATION record, Germline, SUMMARY record	-	-	-	Johan den Dunnen, Tom Winder, Jorge Oliveira, VKGL-NL_Nijmegen
+/+, +/., +?/.	3	27	c.4049del	p.(Arg1350Hisfs*12)	ACMG	likely pathogenic (recessive), pathogenic (recessive)	g.129637307del	g.129316162del	-	Deletion	LAMA2_000243	-	PubMed: Oliveira 2018, Journal: Oliveira 2018	-	-	Germline, SUMMARY record	-	-	-	Tom Winder, Jorge Oliveira
+?/.	2	27	c.4058G>A	p.Arg1353Lys	ACMG	likely pathogenic (recessive)	g.129637316G>A	g.129316171G>A	-	Missense	LAMA2_000805	-	PubMed: Tan 2021	-	-	Germline	-	-	-	Johan den Dunnen
+/+, +/.	5	27i	c.4058+1G>A	p.(Lys1309Aspfs*2), p.?	ACMG	pathogenic (recessive)	g.129637317G>A	g.129316172G>A	-	Splice site	LAMA2_000456	probable duplicate in Tan 2021	PubMed: Ge 2019, PubMed: Tan 2021, PubMed: Oliveira 2018, Journal: Oliveira 2018, PubMed: Xiong 2014	-	-	Germline, SUMMARY record	-	-	-	Johan den Dunnen, Jorge Oliveira
+?/+?, ?/.	2	27i	c.4059-2A>G	p.?	ACMG	likely pathogenic (recessive), VUS	g.129641681A>G	g.129320536A>G	-	Splice site	LAMA2_000035	-	Subm. FMuntoni, PubMed: Oliveira 2018, Journal: Oliveira 2018	-	-	Germline, SUMMARY record	-	-	-	Johan den Dunnen, Jorge Oliveira
+/+, +/.	2	27i_29i	c.(4058+1_4059-1)_(4311+1_4312-1)dup	p.(fs*?), p.?	ACMG	pathogenic (recessive)	g.(129637317_129641682)_(129649558_129663487)dup	-	-	Gross duplication	LAMA2_000397	-	PubMed: Oliveira 2014, PubMed: Oliveira 2018, Journal: Oliveira 2018	-	-	Germline, SUMMARY record	?	-	-	Jorge Oliveira
+/+, +/., +?/.	6	29	c.4198C>T	p.(Arg1400*), p.(Arg1400Ter)	ACMG	likely pathogenic (recessive), pathogenic, pathogenic (recessive)	g.129649444C>T	g.129328299C>T	-	Nonsense	LAMA2_000219	-	PubMed: Beytía 2013, PubMed: Ganapathy 2019, PubMed: Oliveira 2018, Journal: Oliveira 2018, 1 more item	-	-	Germline, SUMMARY record	-	-	-	Johan den Dunnen, Tom Winder, Jorge Oliveira
+/+, +/.	2	29	c.4261C>T	p.(Gln1421*)	ACMG	pathogenic (recessive)	g.129649507C>T	g.129328362C>T	-	Nonsense	LAMA2_000375	-	PubMed: Oliveira 2018, Journal: Oliveira 2018	-	-	Germline, SUMMARY record	-	-	-	Tom Winder, Jorge Oliveira
+/+, +/.	2	29	c.4280del	p.(Ser1427Thrfs*47)	ACMG	pathogenic (recessive)	g.129649526del	g.129328381del	4329delG	Deletion	LAMA2_000086	unknown variant 2nd chromosome	PubMed: Allamand 2002, PubMed: Oliveira 2018, Journal: Oliveira 2018	-	-	Germline, SUMMARY record	-	-	-	Johan den Dunnen, Jorge Oliveira
+/.	2	29	c.4301C>A	p.(Ser1434Ter)	ACMG	pathogenic (recessive)	g.129649547C>A	g.129328402C>A	4031C>A (S1434*), 4032C>A (S1434*)	Nonsense	LAMA2_000806	-	PubMed: Tan 2021	-	-	Germline	-	-	-	Johan den Dunnen
+/+, +/.	2	29	c.4309C>T	p.(Gln1437*)	ACMG	pathogenic (recessive)	g.129649555C>T	g.129328410C>T	4358C>T	Nonsense	LAMA2_000037	unknown variant 2nd chromosome	PubMed: Allamand 2002, PubMed: Oliveira 2018, Journal: Oliveira 2018	-	-	Germline, SUMMARY record	-	-	-	Johan den Dunnen, Jorge Oliveira
+/+, +/.	2	29	c.4311G>A	p.(Asn1438Valfs*4)	ACMG	pathogenic (recessive)	g.129649557G>A	g.129328412G>A	-	Missense	LAMA2_000430	-	PubMed: Liang 2017, PubMed: Oliveira 2018, Journal: Oliveira 2018	-	-	Germline, SUMMARY record	-	-	-	Jorge Oliveira
+/.	1	29i	c.4311+2T>C	p.?	ACMG	pathogenic (recessive)	g.129649559T>C	g.129328414T>C	-	Splice site	LAMA2_000807	-	PubMed: Ge 2019, PubMed: Tan 2021	-	-	Germline	-	-	-	Johan den Dunnen
+/.	1	29i_30i	c.4312-3327_4436+4dup	p.?	-	pathogenic (recessive)	g.129660161_129663616dup	g.129339016_129342471dup	hg38 chr6:129,339,012–129,342,475dup	Intron	LAMA2_000756	-	PubMed: Bruels 2022	-	-	Germline	-	-	-	Johan den Dunnen
+/+, +/., ?/.	3	29i	c.4312-3C>G	p.?	ACMG	pathogenic (recessive), VUS	g.129663485C>G	g.129342340C>G	-	Intron	LAMA2_000477	probable duplicate in Tan 2021	PubMed: Ge 2019, PubMed: Tan 2021, PubMed: Oliveira 2018, Journal: Oliveira 2018, PubMed: Xiong 2014	-	-	Germline, SUMMARY record	-	-	-	Johan den Dunnen, Jorge Oliveira
+/.	1	29i	c.4312-1G>A	p.?	-	pathogenic (recessive)	g.129663487G>A	g.129342342G>A	-	Splice site	LAMA2_000570	-	PubMed: Giugliano 2018	-	-	Germline	-	-	-	Teresa Giugliano
+/+, +/.	3	29i	c.4312-1G>C	p.[=, Asn1438_Lys1460del]	ACMG	pathogenic (recessive)	g.129663487G>C	g.129342342G>C	43511-1G>C	Splice site	LAMA2_000038	-	PubMed: Naom 1998, PubMed: Oliveira 2018, Journal: Oliveira 2018	-	-	Germline, SUMMARY record	-	-	-	Johan den Dunnen, Jorge Oliveira
+/.	2	29i_30i	c.(4311+1_4312-1)_(4436+1_4437-1)del	p.?	ACMG	pathogenic (recessive)	g.(129649558_129663487)_(129663613_129670442)del	-	del ex30	Gross deletion	LAMA2_000808	-	PubMed: Ge 2019, PubMed: Tan 2021, possibly PubMed: Ge 2018	-	-	Germline	-	-	-	Johan den Dunnen
+/+, +/.	2	30	c.4318C>T	p.(Gln1440*)	ACMG	pathogenic (recessive)	g.129663494C>T	g.129342349C>T	-	Nonsense	LAMA2_000147	-	PubMed: Oliveira 2008, PubMed: Oliveira 2018, Journal: Oliveira 2018	-	-	Germline, SUMMARY record	-	-	-	Rosário dos Santos, Jorge Oliveira
+/+, +/., +?/.	5	30	c.4348C>T	p.(Arg1450*), p.(Arg1450Ter)	ACMG	likely pathogenic, likely pathogenic (recessive), pathogenic, pathogenic (recessive)	g.129663524C>T	g.129342379C>T	LAMA2(NM_000426.3):c.4348C>T (p.R1450*)	Nonsense	LAMA2_000208	VKGL data sharing initiative Nederland	0, PubMed: Ge 2019, PubMed: Tan 2021, PubMed: Oliveira 2018, Journal: Oliveira 2018	-	rs200923373	CLASSIFICATION record, Germline, SUMMARY record	-	-	-	Johan den Dunnen, Tom Winder, Jorge Oliveira, VKGL-NL_Rotterdam
+/+, +/.	2	30	c.4375del	p.(Val1459Serfs*15)	ACMG	pathogenic (recessive)	g.129663551del	g.129342406del	-	Deletion	LAMA2_000141	unknown variant 2nd chromosome	PubMed: Di Blasi 2005, PubMed: Oliveira 2018, Journal: Oliveira 2018	-	-	Germline, SUMMARY record	-	-	-	Johan den Dunnen, Jorge Oliveira
+/+, +/.	2	30	c.4397G>A	p.(Cys1466Tyr)	ACMG	pathogenic (recessive)	g.129663573G>A	g.129342428G>A	-	Missense	LAMA2_000435	-	PubMed: Camacho 2015, PubMed: Oliveira 2018, Journal: Oliveira 2018	-	-	Germline, SUMMARY record	-	-	-	Jorge Oliveira
+/+, +/.	2	30	c.4405T>C	p.(Cys1469Arg)	ACMG	pathogenic (recessive)	g.129663581T>C	g.129342436T>C	-	Missense	LAMA2_000439	not in 200 control chromosomes tested	PubMed: Di Blasi 2000, PubMed: Oliveira 2018, Journal: Oliveira 2018	-	-	Germline, SUMMARY record	-	-	-	Jorge Oliveira
+?/+?, +?/?, -/., -?/., ?/.	7	31	c.4487C>T	p.(Ala1496Val)	ACMG	benign, likely benign, likely pathogenic (recessive), VUS	g.129670493C>T	g.129349348C>T	LAMA2(NM_000426.3):c.4487C>T (p.A1496V, p.(Ala1496Val))	Missense	LAMA2_000333	VKGL data sharing initiative Nederland	Chan 2014, from website {DBsub-Emory}, PubMed: Oliveira 2018, Journal: Oliveira 2018, 1 more item	-	-	CLASSIFICATION record, Germline, Germline/De novo (untested), SUMMARY record	-	1/94 cases	-	Johan den Dunnen, Madhuri Hegde, Jorge Oliveira, VKGL-NL_Leiden, VKGL-NL_Rotterdam, VKGL-NL_Nijmegen
+/+, +/.	2	31	c.4516T>A	p.(Cys1506Ser)	ACMG	pathogenic (recessive)	g.129670522T>A	g.129349377T>A	-	Missense	LAMA2_000420	-	PubMed: Kevelam 2014, PubMed: Oliveira 2018, Journal: Oliveira 2018	-	-	Germline, SUMMARY record	yes	-	-	Jorge Oliveira
+/.	1	31	c.4522del	p.(Arg1508GlyfsTer87)	ACMG	pathogenic (recessive)	g.129670528del	g.129349383del	c.4520delA	Deletion	LAMA2_000809	-	PubMed: Ge 2019, PubMed: Tan 2021	-	-	Germline	-	-	-	Johan den Dunnen
+/+, ?/.	4	31	c.4523G>A	p.(Arg1508Lys), p.(Arg1508Lys)^p.?	ACMG	pathogenic (recessive), VUS	g.129670529G>A	g.129349384G>A	-	Missense	LAMA2_000277	c.4523G is adjacent to intron 31 splice donor site, 1 more item	PubMed: Oliveira 2018, Journal: Oliveira 2018	-	-	Germline, SUMMARY record	-	-	-	Tom Winder, Jorge Oliveira
+/+, +/.	2	31	c.4523G>C	p.(Arg1508Thr)	ACMG	pathogenic (recessive)	g.129670529G>C	g.129349384G>C	-	Missense	LAMA2_000394	-	PubMed: O'Grady 2016, PubMed: Oliveira 2018, Journal: Oliveira 2018	-	-	Germline, SUMMARY record	yes	-	-	Jorge Oliveira, Sandra Cooper
+/+, +/.	3	31i	c.4523+1G>A	p.?	ACMG	pathogenic (recessive)	g.129670530G>A	g.129349385G>A	-	Splice site	LAMA2_000442	combination of variants not reported	PubMed: Ge 2019, PubMed: Løkken 2015, PubMed: Oliveira 2018, Journal: Oliveira 2018	-	-	Germline, SUMMARY record	-	-	-	Johan den Dunnen, Jorge Oliveira
+/+, +/.	3	31i	c.4524-2A>G	p.(Arg1509Serfs*5), p.?, p.Arg1509Serfs*5	ACMG	pathogenic, pathogenic (recessive)	g.129674307A>G	g.129353162A>G	-	Splice site	LAMA2_000273	VKGL data sharing initiative Nederland	PubMed: DiBlasi 2007, PubMed: Oliveira 2018, Journal: Oliveira 2018	-	-	CLASSIFICATION record, Germline, SUMMARY record	-	-	-	Johan den Dunnen, Jorge Oliveira, VKGL-NL_Nijmegen
+/+, +/.	3	31i	c.4524-2A>T	p.(Arg1509Serfs*5), p.Arg1509Serfs*5	ACMG	pathogenic (recessive)	g.129674307A>T	g.129353162A>T	4573-2A>T	Splice site	LAMA2_000002	-	PubMed: Helbling-Leclerc, OMIM:var0001, PubMed: Oliveira 2018, Journal: Oliveira 2018	-	-	Germline, SUMMARY record	-	-	-	Johan den Dunnen, Jorge Oliveira
+?/+?, +?/.	2	32	c.4533del	p.(Gly1512Alafs*83)	ACMG	likely pathogenic (recessive)	g.129674318del	g.129353173del	-	Deletion	LAMA2_000392	reduced laminin alpha 2 on skin biopsy	PubMed: Harris 2017, PubMed: Oliveira 2018, Journal: Oliveira 2018	-	-	Germline, SUMMARY record	yes	-	-	Jorge Oliveira, Elizabeth Harris
+/+, +/.	3	32	c.4638C>A	p.(Cys1546*)	ACMG	pathogenic (recessive)	g.129674423C>A	g.129353278C>A	4687C>A ex31	Nonsense	LAMA2_000040	-	PubMed: Guicheney 1998, PubMed: Oliveira 2018, Journal: Oliveira 2018	-	-	Germline, SUMMARY record	-	-	PlnI-	Johan den Dunnen, Jorge Oliveira
+?/., ?/?	2	32	c.4640C>T	p.(Thr1547Met)	ACMG	likely pathogenic (recessive), VUS	g.129674425C>T	g.129353280C>T	-	Missense	LAMA2_000424	-	PubMed: Oliveira 2018, Journal: Oliveira 2018, PubMed: Wang 2016, {dbSNP:rs778106503}	-	-	Germline, SUMMARY record	-	-	-	Jorge Oliveira
+?/.	1	32	c.4644C>A	p.(Cys1548*)	-	likely pathogenic	g.129674429C>A	g.129353284C>A	-	Nonsense	LAMA2_000693	combination of variants not reported	PubMed: Topf 2020	-	-	Germline	-	1/1001 cases	-	Johan den Dunnen
+/+, +/., +?/.	14	32	c.4645C>T	p.(Arg1549*), p.(Arg1549Ter), p.[Arg1549*, Cys1527_Val1572del]	ACMG	likely pathogenic (recessive), pathogenic, pathogenic (recessive)	g.129674430C>T	g.129353285C>T	4694C>T	Nonsense	LAMA2_000041	combination of variants not reported, VKGL data sharing initiative Nederland	from website {DBsub-Emory}, PubMed: Di Blasi 2000, PubMed: Di Blasi 2000, PubMed: Carboni 2011, 5 more items	-	-	CLASSIFICATION record, Germline, SUMMARY record	yes	-	-	Johan den Dunnen, Madhuri Hegde, Tom Winder, Jorge Oliveira, Sandra Cooper, VKGL-NL_Nijmegen, Corinne Metay
+/.	1	32	c.4678_4684del	p.(Cys1560ThrfsTer33)	ACMG	pathogenic (recessive)	g.129674463_129674469del	g.129353318_129353324del	4676_4682del	Deletion	LAMA2_000843	combination of variants not reported	PubMed: Ge 2019	-	-	Germline	-	-	-	Johan den Dunnen
+/+, +/.	2	32	c.4688G>A	p.(Trp1563*), p.(Trp1563Ter)	ACMG	pathogenic, pathogenic (recessive)	g.129674473G>A	g.129353328G>A	-	Nonsense	LAMA2_000551	VKGL data sharing initiative Nederland	PubMed: Oliveira 2018, Journal: Oliveira 2018	-	-	CLASSIFICATION record, SUMMARY record	-	-	-	Jorge Oliveira, VKGL-NL_Nijmegen
+/+, +/.	2	32	c.4690C>T	p.(His1564Tyr)	ACMG	pathogenic (recessive)	g.129674475C>T	g.129353330C>T	4739C>T	Missense	LAMA2_000042	unknown variant 2nd chromosome	PubMed: Allamand 2002, PubMed: Oliveira 2018, Journal: Oliveira 2018	-	-	Germline, SUMMARY record	-	-	-	Johan den Dunnen, Jorge Oliveira
+/+, +/., +?/.	6	32	c.4692_4695dup	p.(Arg1566Cysfs*13)	ACMG	likely pathogenic, pathogenic (recessive)	g.129674477_129674480dup	g.129353332_129353335dup	4695_4698dupTGCA	Insertion	LAMA2_000143	combination of variants not reported	PubMed: Di Blasi 2005, PubMed: Oliveira 2018, Journal: Oliveira 2018, PubMed: Topf 2020	-	-	Germline, SUMMARY record	-	1/1001 cases	-	Johan den Dunnen, Tom Winder, Jorge Oliveira
+?/.	1	32i	c.4717+1G>T	p.?	-	likely pathogenic	g.129674503G>T	g.129353358G>T	-	Splice site	LAMA2_000694	combination of variants not reported	PubMed: Topf 2020	-	-	Germline	-	1/1001 cases	-	Johan den Dunnen
+/+, +/.	4	33	c.4739dup	p.(Leu1581Profs*5)	ACMG	pathogenic (recessive)	g.129687385dup	g.129366240dup	-	Insertion	LAMA2_000134	-	PubMed: Oliveira 2008, PubMed: Oliveira 2018, Journal: Oliveira 2018	-	-	Germline, SUMMARY record	-	-	-	Rosário dos Santos, Jorge Oliveira
+/-?, +/., -/., -?/-?, -?/., ?/.	19	33	c.4750G>A	p.(Gly1584Ser), p.Gly1584Ser	ACMG	benign, likely benign, pathogenic (recessive), VUS	g.129687396G>A	g.129366251G>A	4799G>A ex32, LAMA2 6:129729089 (hg18) het CM030232, 1 more item	Missense	LAMA2_000123	42 heterozygous, no homozygous; Clinindb (India), non-causative, heterozygous, 2 more items	from website {DBsub-Emory}, PubMed: Beytía 2013, PubMed: Bell 2011, PubMed: Tezak 2003, 2 more items	-	rs117781224	CLASSIFICATION record, Germline, SUMMARY record, Unknown	?	42/2795 individuals	-	Johan den Dunnen, Madhuri Hegde, Tom Winder, Jorge Oliveira, VKGL-NL_Leiden, VKGL-NL_Utrecht, VKGL-NL_Nijmegen, VKGL-NL_AMC, Mohammed Faruq
+?/+?, +?/.	2	33	c.4761dup	p.(Arg1588Serfs*20)	ACMG	likely pathogenic (recessive)	g.129687407dup	g.129366262dup	-	Insertion	LAMA2_000239	-	PubMed: Oliveira 2018, Journal: Oliveira 2018	-	-	Germline, SUMMARY record	-	-	-	Tom Winder, Jorge Oliveira
+/+, +/.	2	33	c.(4771C>T)	p.(Gln1591*)	ACMG	pathogenic (recessive)	g.129687417C>T	g.129366272C>T	-	Nonsense	LAMA2_000433	-	PubMed: Komulainen 2015, PubMed: Oliveira 2018, Journal: Oliveira 2018	-	-	Germline, SUMMARY record	-	-	-	Jorge Oliveira
+/+, +/.	2	33	c.4775dup	p.(Met1592Ilefs*16)	ACMG	pathogenic (recessive)	g.129687421dup	g.129366276dup	-	Insertion	LAMA2_000253	-	PubMed: Geranmayeh 2010, PubMed: Oliveira 2018, Journal: Oliveira 2018	-	-	Germline, SUMMARY record	-	-	-	Johan den Dunnen, Jorge Oliveira
+/+, +/.	3	33	c.4852G>T	p.(Glu1618*)	ACMG	pathogenic (recessive)	g.129687498G>T	g.129366353G>T	-	Nonsense	LAMA2_000254	-	PubMed: Geranmayeh 2010, PubMed: Oliveira 2018, Journal: Oliveira 2018	-	-	Germline, SUMMARY record	-	-	-	Johan den Dunnen, Jorge Oliveira
+/+, +/.	3	33i	c.4860+2delinsGGCC	p.(Phe1573Serfs*49), p.Phe1573Serfs*49	ACMG	pathogenic (recessive)	g.129687508delinsGGCC	g.129366363delinsGGCC	4860+2T>G_4860+3insGCC	Splice site	LAMA2_000292	not in 100 control chromosomes	PubMed: Gavassini 2011, PubMed: Oliveira 2018, Journal: Oliveira 2018	-	-	Germline, SUMMARY record	-	-	-	Johan den Dunnen, Jorge Oliveira
+?/+?, ?/.	2	33i	c.4860+5G>A?	p.[Phe1573Serfs*49, Phe1573Cysfs*16, Phe1573_Ala1691delinsSer]	ACMG	likely pathogenic (recessive), VUS	g.129687511G>A	g.129366366G>A	-	Intron	LAMA2_000043	1 more item	Subm. FMuntoni, PubMed: Oliveira 2018, Journal: Oliveira 2018	-	-	Germline, SUMMARY record	-	-	-	Johan den Dunnen, Jorge Oliveira
+/+, +/.	3	34	c.4861del	p.(His1621Thrfs*20), p.His1621Thrfs*20	ACMG	pathogenic (recessive)	g.129691037del	g.129369892del	-	Deletion	LAMA2_000139	-	PubMed: Di Blasi 2005, PubMed: Oliveira 2018, Journal: Oliveira 2018	-	-	Germline, SUMMARY record	-	-	-	Johan den Dunnen, Jorge Oliveira
+/+, +/.	5	34	c.4886del	p.(Pro1629Glnfs*12), p.(Pro1629GlnfsTer12)	ACMG	pathogenic (recessive)	g.129691062del	g.129369917del	c.4886delC	Deletion	LAMA2_000476	probable duplicate in Tan 2021	PubMed: Ge 2019, PubMed: Tan 2021, PubMed: Oliveira 2018, Journal: Oliveira 2018, PubMed: Xiong 2014	-	-	Germline, SUMMARY record	-	-	-	Johan den Dunnen, Jorge Oliveira
+/+, +/.	2	34	c.4936G>T	p.(Glu1646*)	ACMG	pathogenic (recessive)	g.129691112G>T	g.129369967G>T	-	Nonsense	LAMA2_000440	-	PubMed: Nelson 2015, PubMed: Oliveira 2018, Journal: Oliveira 2018	-	-	Germline, SUMMARY record	-	-	-	Jorge Oliveira
+/., +?/+?	2	34	c.4941del	p.(Met1647Ilefs*5)	ACMG	likely pathogenic (recessive), pathogenic (recessive)	g.129691117del	g.129369972del	-	Deletion	LAMA2_000197	-	PubMed: Oliveira 2018, Journal: Oliveira 2018	-	-	Germline, SUMMARY record	-	-	-	Tom Winder, Jorge Oliveira
+?/.	1	34i	c.4960-2A>G	p.?	ACMG	likely pathogenic (recessive)	g.129704265A>G	g.129383120A>G	-	Splice site	LAMA2_000810	-	PubMed: Tan 2021	-	-	Germline	-	-	-	Johan den Dunnen
+/.	1	35	c.4973_4979del	p.(Thr1658MetfsTer33)	ACMG	pathogenic (recessive)	g.129704280_129704286del	g.129383135_129383141del	4971_4977del	Deletion	LAMA2_000845	combination of variants not reported	PubMed: Ge 2019	-	-	Germline	-	-	-	Johan den Dunnen
+/+, +/.	2	35	c.5006del	p.(Glu1669Glyfs*24)	ACMG	pathogenic (recessive)	g.129704313del	g.129383168del	-	Deletion	LAMA2_000117	-	PubMed: Oliveira 2018, Journal: Oliveira 2018	-	-	Germline, SUMMARY record	-	-	-	Jorge Oliveira, Patricio Brand
+/+, +?/.	2	35	c.5050G>T	p.(Glu1684*)	ACMG	likely pathogenic (recessive), pathogenic (recessive)	g.129704357G>T	g.129383212G>T	-	Nonsense	LAMA2_000495	1 more item	PubMed: Oliveira 2018, Journal: Oliveira 2018	-	rs201632009	Germline, SUMMARY record	?	-	-	Jorge Oliveira, Andreas Laner
+/+, +/.	5	35i	c.5071+1G>A	p.?	ACMG	pathogenic (recessive)	g.129704379G>A	g.129383234G>A	-	Splice site	LAMA2_000461	probable duplicate in Tan 2021	PubMed: Ge 2019, PubMed: Tan 2021, possibly PubMed: Ge 2018, PubMed: Xiong 2014, 1 more item	-	-	Germline, SUMMARY record	-	-	-	Johan den Dunnen, Jorge Oliveira
+/.	1	35i	c.(5071+1_5072-1)ins(?)	p.fs*	-	pathogenic (recessive)	g.(129704379_129712635)[ins?]	-	-	Intron	LAMA2_000411	mouse model; 6.1 Kb insertion (290 bp insertion intracisternal A-particle gene LTR in mRNA)	PubMed: Besse 2003	-	-	Germline	-	-	-	Johan den Dunnen
+?/+?, +?/.	2	35i_36	c.5072-1454_5154delinsAGATTGCC	p.?	ACMG	likely pathogenic (recessive)	g.129711182_129712718delinsAGATTGCC	g.129390037_129391573delinsAGATTGCC	-	Gross deletion	LAMA2_000236	-	PubMed: Oliveira 2018, Journal: Oliveira 2018	-	-	Germline, SUMMARY record	-	-	-	Tom Winder, Jorge Oliveira
+/+	1	35i_65_	c.(5072-2432_5072-1409)_*219{0}	p.?	ACMG	pathogenic (recessive)	g.(129710204_129711227)_(132942814_133179434)del	-	-	Gross deletion	LAMA2_000437	-	PubMed: Oliveira 2018, Journal: Oliveira 2018	-	-	SUMMARY record	-	-	-	Jorge Oliveira
+/+, +/., ?/.	10	36	c.5116C>T	p.(Arg1706*), p.(Arg1706Ter)	ACMG	pathogenic, pathogenic (recessive), VUS	g.129712680C>T	g.129391535C>T	C5165T, LAMA2(NM_000426.3):c.5116C>T (p.R1706*)	Nonsense	LAMA2_000044	unknown variant 2nd chromosome, VKGL data sharing initiative Nederland	PubMed: Geranmayeh 2010, PubMed: Oliveira 2018, Journal: Oliveira 2018, PubMed: Reddy 2017, 1 more item	-	-	CLASSIFICATION record, Germline, SUMMARY record	-	-	-	Johan den Dunnen, Tom Winder, Jorge Oliveira, Tom Winder, VKGL-NL_Utrecht
+/.	1	36	c.5126_5133del	p.(Ala1709GlufsTer11)	ACMG	pathogenic (recessive)	g.129712690_129712697del	g.129391545_129391552del	c.5125_5132del	Deletion	LAMA2_000811	-	PubMed: Ge 2019, PubMed: Tan 2021	-	-	Germline	-	-	-	Johan den Dunnen
+/+, +/.	2	36	c.5132del	p.(Glu1711Glyfs*14)	ACMG	pathogenic (recessive)	g.129712696del	g.129391551del	-	Deletion	LAMA2_000373	-	PubMed: Oliveira 2018, Journal: Oliveira 2018	-	-	Germline, SUMMARY record	-	-	-	Tom Winder, Jorge Oliveira
+/+, +?/.	2	36	c.5134_5153del	p.(Arg1712Glufs*4)	ACMG	likely pathogenic (recessive), pathogenic (recessive)	g.129712698_129712717del	g.129391553_129391572del	-	Deletion	LAMA2_000494	-	PubMed: Oliveira 2018, Journal: Oliveira 2018	-	-	Germline, SUMMARY record	?	-	-	Jorge Oliveira, Andreas Laner
+/+, +/.	10	36	c.5156_5159del	p.(Lys1719Argfs*5), p.(Lys1719ArgfsTer5)	ACMG	pathogenic (recessive)	g.129712720_129712723del	g.129391575_129391578del	c.5156_5159delAAGA	Deletion	LAMA2_000445	probable duplicate in Tan 2021	PubMed: Ge 2019, PubMed: Tan 2021, PubMed: Oliveira 2018, Journal: Oliveira 2018, PubMed: Xiong 2014	-	-	Germline, SUMMARY record	-	-	-	Johan den Dunnen, Jorge Oliveira
+?/+?, +?/.	3	36	c.5182del	p.(Leu1728*)	ACMG	likely pathogenic (recessive)	g.129712746del	g.129391601del	-	Deletion	LAMA2_000201	-	PubMed: Oliveira 2018, Journal: Oliveira 2018	-	-	Germline, SUMMARY record	-	-	-	Tom Winder, Jorge Oliveira
+/.	2	36	c.5212G>T	p.(Glu1738Ter)	ACMG	pathogenic (recessive)	g.129712776G>T	g.129391631G>T	-	Nonsense	LAMA2_000812	-	PubMed: Ge 2019, PubMed: Tan 2021	-	-	Germline	-	-	-	Johan den Dunnen
+/+, +/.	11	36i	c.5234+1G>A	p.?, p.Val1765Serfs*21	ACMG	pathogenic (recessive)	g.129712799G>A	g.129391654G>A	-	Splice site	LAMA2_000148	-	PubMed: Marques 2014, PubMed: Oliveira 2008, PubMed: Oliveira 2018, Journal: Oliveira 2018	-	-	Germline, SUMMARY record	-	-	-	Rosário dos Santos, Tom Winder, Jorge Oliveira
+/+, +/., ?/.	4	37	c.5259del	p.(Val1754*)	ACMG	pathogenic (recessive), VUS	g.129714214del	g.129393069del	-	Deletion	LAMA2_000195	-	Nevo ESHG2008 P01.202, PubMed: Oliveira 2018, Journal: Oliveira 2018	-	-	Germline, SUMMARY record	-	-	-	Johan den Dunnen, Tom Winder, Jorge Oliveira
+/+, +/., ./.	7	37	c.5260del	p.(Val1754*), p.(Val1754Ter)	ACMG	likely pathogenic, pathogenic, pathogenic (recessive)	g.129714215del	g.129393070del	NM_000426.3(LAMA2):c.5260del p.(Val1754*), 1 more item	Deletion	LAMA2_000441	variant could not be associated with disease phenotype, VKGL data sharing initiative Nederland	PubMed: Løkken 2015, PubMed: Oliveira 2018, Journal: Oliveira 2018, 1 more item	-	-	CLASSIFICATION record, Germline, SUMMARY record	-	-	-	Jorge Oliveira, Marjolijn JL Ligtenberg, VKGL-NL_Leiden, VKGL-NL_Rotterdam, VKGL-NL_Nijmegen, VKGL-NL_VUmc
+/+, +/.	2	37	c.5263A>T	p.(Lys1755*)	ACMG	pathogenic (recessive)	g.129714218A>T	g.129393073A>T	-	Nonsense	LAMA2_000406	-	PubMed: Oliveira 2018, Journal: Oliveira 2018	-	-	Germline, SUMMARY record	-	-	-	Jorge Oliveira
+?/.	1	37	c.5279_5280del	p.(Glu1760Valfs*6)	-	likely pathogenic	g.129714234_129714235del	g.129393089_129393090del	-	Deletion	LAMA2_000695	combination of variants not reported	PubMed: Topf 2020	-	-	Germline	-	1/1001 cases	-	Johan den Dunnen
+/+, +/., +?/.	6	37	c.5290dup	p.(Glu1764Glyfs*3), p.(Glu1764GlyfsTer3)	ACMG	likely pathogenic, pathogenic (recessive)	g.129714245dup	g.129393100dup	c.5284_5285insG	Insertion	LAMA2_000255	combination of variants not reported	PubMed: Ge 2019, PubMed: Tan 2021, PubMed: Ge 2019, PubMed: Tan 2021, possibly PubMed: Ge 2018, 3 more items	-	-	Germline, SUMMARY record	-	1/1001 cases	-	Johan den Dunnen, Jorge Oliveira
+/+, +/., +?/.	4	37	c.5325dup	p.(Leu1776Thrfs*3)	ACMG	likely pathogenic (recessive), pathogenic (recessive)	g.129714280dup	g.129393135dup	-	Insertion	LAMA2_000229	-	PubMed: Geranmayeh 2010, PubMed: Oliveira 2018, Journal: Oliveira 2018	-	-	Germline, SUMMARY record	-	-	-	Johan den Dunnen, Tom Winder, Jorge Oliveira
+/.	1	37	c.5360G>A	p.(Trp1787Ter)	-	pathogenic	g.129714315G>A	g.129393170G>A	-	Nonsense	LAMA2_000721	-	-	-	-	Germline	-	-	-	LOVD
+/.	1	37	c.5374G>T	p.(Glu1792*)	-	pathogenic (recessive)	g.129714329G>T	g.129393184G>T	-	Nonsense	LAMA2_000571	-	PubMed: Giugliano 2018	-	-	Germline	-	-	-	Teresa Giugliano
+?/.	1	37i	c.5445+1G>A	p.?	-	likely pathogenic	g.129714401G>A	g.129393256G>A	-	Splice site	LAMA2_000742	-	PubMed: Gonzalez-Quereda 2020	-	-	Germline	-	-	-	Johan den Dunnen
+/+, +/., +?/.	16	38	c.5476C>T	p.(Arg1826*), p.(Arg1826Ter)	ACMG	likely pathogenic (recessive), pathogenic, pathogenic (recessive)	g.129722399C>T	g.129401254C>T	5525C>T, LAMA2(NM_000426.3):c.5476C>T	Nonsense	LAMA2_000046	probable duplicate in Tan 2021, VKGL data sharing initiative Nederland	PubMed: Ge 2019, PubMed: Tan 2021, PubMed: Geranmayeh 2010, PubMed: Naom 1998, PubMed: Xiong 2014, 1 more item	-	-	CLASSIFICATION record, Germline, SUMMARY record	?	-	-	Johan den Dunnen, Tom Winder, Jorge Oliveira, Andreas Laner, VKGL-NL_Nijmegen
+/+, +/.	2	38	c.5487_5488del	p.(?), p.(Asn1830Hisfs*7)	ACMG	pathogenic (recessive)	g.129722410_129722411del	g.129401265_129401266del	5536-5537del	Deletion	LAMA2_000047	unknown variant 2nd chromosome	PubMed: Allamand 2002, PubMed: Oliveira 2018, Journal: Oliveira 2018	-	-	Germline, SUMMARY record	-	-	-	Johan den Dunnen, Jorge Oliveira
+/., -/., -?/., ?/.	14	38	c.5530C>A	p.(Arg1844Ser)	ACMG	benign, likely benign, pathogenic (recessive), VUS	g.129722453C>A	g.129401308C>A	5579C>A, 1 more item	Missense	LAMA2_000092	combination of variants not reported, unknown variant 2nd chromosome, 1 more item	from website {DBsub-Emory}, PubMed: Ge 2019, PubMed: Geranmayeh 2010, PubMed: Guicheney 1998	-	-	CLASSIFICATION record, Germline	-	4/200	-	Johan den Dunnen, Madhuri Hegde, Tom Winder, VKGL-NL_Leiden, VKGL-NL_Utrecht, VKGL-NL_Nijmegen, VKGL-NL_AMC
+/+, +/.	2	38	c.5550_5562+8delinsG	p.?	ACMG	pathogenic (recessive)	g.129722473_129722493delinsG	g.129401328_129401348delinsG	5550-5562+8del21insG	Deletion	LAMA2_000256	-	PubMed: Geranmayeh 2010, PubMed: Oliveira 2018, Journal: Oliveira 2018	-	-	Germline, SUMMARY record	-	-	-	Johan den Dunnen, Jorge Oliveira
+/+, +/.	2	38i	c.5562+5G>A	p.[=, Lys1816_Asp1854del, Tyr1855Valfs*24], p.[=,Lys1816_Asp1854del,Tyr1855Valfs*24]	ACMG	pathogenic (recessive)	g.129722490G>A	g.129401345G>A	IVS37+5G>A	Intron	LAMA2_000133	not in 100 normal chromosomes; unknown variant 2nd chromosome	PubMed: Oliveira 2018, Journal: Oliveira 2018, PubMed: Tezak 2003	-	-	Germline, SUMMARY record	-	-	SpeI+	Johan den Dunnen, Jorge Oliveira
+/., +?/+?, +?/., ?/.	15	38i	c.5562+5G>C	p.?, p.Lys1816_Asp1854del, p.[Lys1816_Asp1854del, Tyr1855Valfs*24], 1 more item	ACMG	likely pathogenic, likely pathogenic (recessive), pathogenic (recessive), VUS	g.129722490G>C	g.129401345G>C	IVS37+5G>C	Intron	LAMA2_000049	not in 100 control chromosomes, not in 100 control chromosomes; reduced level LAMA2 RNA, 2 more items	from website {DBsub-Emory}, Subm. FMuntoni, PubMed: Geranmayeh 2010, PubMed: Tezak 2003, 2 more items	-	-	CLASSIFICATION record, Germline, SUMMARY record	-	-	MaeIII+, SpeI+	Johan den Dunnen, Madhuri Hegde, Tom Winder, Jorge Oliveira, Angela Gruber, VKGL-NL_Nijmegen
+/.	1	38i	c.5563-1G>A	p.?	ACMG	pathogenic (recessive)	g.129723468G>A	g.129402323G>A	-	Splice site	LAMA2_000813	-	PubMed: Tan 2021	-	-	Germline	-	-	-	Johan den Dunnen
+/+, +/.	2	39	c.5654del	p.(Lys1885Serfs*16)	ACMG	pathogenic (recessive)	g.129723560del	g.129402415del	5702delA	Deletion	LAMA2_000050	1 more item	PubMed: Naom 2000, PubMed: Geranmayeh 2010, PubMed: Oliveira 2018, Journal: Oliveira 2018	-	-	De novo, SUMMARY record	-	-	HindIII-	Johan den Dunnen, Jorge Oliveira
+/.	2	39	c.5687dup	p.(His1896GlnfsTer7)	ACMG	pathogenic (recessive)	g.129723593dup	g.129402448dup	-	Insertion	LAMA2_000814	-	PubMed: Tan 2021	-	-	Germline	-	-	-	Johan den Dunnen
+/., +?/+?	2	39	c.5706_5712del	p.(Asp1902Glufs*60)	ACMG	likely pathogenic (recessive), pathogenic (recessive)	g.129723612_129723618del	g.129402467_129402473del	5706_5712delCTCATCT	Deletion	LAMA2_000339	-	from website {DBsub-Emory}, PubMed: Oliveira 2018, Journal: Oliveira 2018	-	-	Germline, SUMMARY record	-	-	-	Madhuri Hegde, Jorge Oliveira
+/.	1	40	c.5862del	p.(Lys1954AsnfsTer10)	ACMG	pathogenic (recessive)	g.129725101del	g.129403956del	c.5859delA	Deletion	LAMA2_000815	-	PubMed: Ge 2019, PubMed: Tan 2021	-	-	Germline	-	-	-	Johan den Dunnen
+/+, +/.	2	40	c.5865+1del	p.(Ala1956Glnfs*8), p.Ala1956Glnfs*8	ACMG	pathogenic (recessive)	g.129725105del	g.129403960del	5914del	Splice site	LAMA2_000051	described as 5914delC in Allemand 2002; unknown variant 2nd chromosome	PubMed: Oliveira 2018, Journal: Oliveira 2018, PubMed: Pegoraro 1998, PubMed: Hayashi 2001	-	-	Germline, SUMMARY record	-	-	-	Johan den Dunnen, Jorge Oliveira
+/.	1	40i_47i	c.(5865+1_5866-1)_(6707+1_6708-1)del	p.?	ACMG	pathogenic (recessive)	g.(129725105_129748896)_(129775434_129777479)del	-	del ex41-47	Gross deletion	LAMA2_000816	-	PubMed: Ge 2019, PubMed: Tan 2021, possibly PubMed: Ge 2018	-	-	Germline	-	-	-	Johan den Dunnen
+/+, +/.	2	40i_48i	c.(5865+1_5866-1)_(6867+1_6868-1)del	p.(del?), p.?	ACMG	pathogenic (recessive)	g.(129725105_129748896)_(129777640_129781344)del	-	-	Gross deletion	LAMA2_000450	probable duplicate in Tan 2021	PubMed: Oliveira 2018, Journal: Oliveira 2018, PubMed: Xiong 2014	-	-	Germline, SUMMARY record	-	-	-	Jorge Oliveira
+/+, +/., +?/., ?/.	7	41	c.5914C>T	p.(Gln1972*)	ACMG	likely pathogenic (recessive), pathogenic (recessive), VUS	g.129748945C>T	g.129427800C>T	-	Nonsense	LAMA2_000209	No second variant found	from website {DBsub-Emory}, PubMed: Oliveira 2018, Journal: Oliveira 2018	-	-	Germline, SUMMARY record	-	-	-	Madhuri Hegde, Tom Winder, Jorge Oliveira, Angela Gruber
+?/+?, +?/.	2	42	c.5998del	p.(Thr2000Profs*3)	ACMG	likely pathogenic (recessive)	g.129759820del	g.129438675del	-	Deletion	LAMA2_000206	-	PubMed: Oliveira 2018, Journal: Oliveira 2018	-	-	Germline, SUMMARY record	-	-	-	Tom Winder, Jorge Oliveira
+/., +?/+?, ?/.	3	42	c.6011del	p.(Asn2004Metfs*10)	ACMG	likely pathogenic (recessive), pathogenic (recessive), VUS	g.129759833del	g.129438688del	-	Deletion	LAMA2_000345, LAMA2_000662	1 heterozygous, no homozygous; Clinindb (India)	from website {DBsub-Emory}, PubMed: Narang 2020, Journal: Narang 2020, 1 more item	-	rs398123379	Germline, SUMMARY record	-	1/2790 individuals	-	Madhuri Hegde, Jorge Oliveira, Mohammed Faruq
+/., +?/+?	2	42	c.6038del	p.(Leu2013*)	ACMG	likely pathogenic (recessive), pathogenic (recessive)	g.129759860del	g.129438715del	-	Deletion	LAMA2_000346	-	from website {DBsub-Emory}, PubMed: Oliveira 2018, Journal: Oliveira 2018	-	-	Germline, SUMMARY record	-	-	-	Madhuri Hegde, Jorge Oliveira
+?/.	1	42	c.6050_6053del	p.(Asn2017ThrfsTer48)	ACMG	likely pathogenic (recessive)	g.129759872_129759875del	g.129438727_129438730del	-	Deletion	LAMA2_000817	-	PubMed: Tan 2021	-	-	Germline	-	-	-	Johan den Dunnen
+/., +?/+?, +?/.	3	43	c.6207C>A	p.(Tyr2069*), p.(Tyr2069Ter)	ACMG	likely pathogenic (recessive), pathogenic (recessive)	g.129762082C>A	g.129440937C>A	-	Nonsense	LAMA2_000223	-	PubMed: Ge 2019, PubMed: Tan 2021, PubMed: Oliveira 2018, Journal: Oliveira 2018	-	-	Germline, SUMMARY record	-	-	-	Johan den Dunnen, Tom Winder, Jorge Oliveira
+/.	1	43	c.6235del	p.(Thr2079ArgfsTer24)	ACMG	pathogenic (recessive)	g.129762110del	g.129440965del	c.6232delA	Deletion	LAMA2_000818	-	PubMed: Ge 2019, PubMed: Tan 2021	-	-	Germline	-	-	-	Johan den Dunnen
+/+, +?/.	2	43	c.6266del	p.(Asn2089Thrfs*14)	ACMG	likely pathogenic (recessive), pathogenic (recessive)	g.129762141del	g.129440996del	-	Deletion	LAMA2_000215	-	PubMed: Oliveira 2018, Journal: Oliveira 2018	-	-	Germline, SUMMARY record	-	-	-	Tom Winder, Jorge Oliveira
+/+, +/.	3	43i	c.6268+2T>C	p.?	ACMG	pathogenic (recessive)	g.129762145T>C	g.129441000T>C	-	Splice site	LAMA2_000444	probable duplicate in Tan 2021	PubMed: Ge 2019, PubMed: Tan 2021, PubMed: Oliveira 2018, Journal: Oliveira 2018, PubMed: Xiong 2014	-	-	Germline, SUMMARY record	-	-	-	Johan den Dunnen, Jorge Oliveira
+/., +?/+?	2	45	c.6310C>T	p.(Gln2104*), p.(Gln2104Ter)	ACMG	likely pathogenic (recessive), pathogenic	g.129766847C>T	g.129445702C>T	-	Nonsense	LAMA2_000553	VKGL data sharing initiative Nederland	PubMed: Oliveira 2018, Journal: Oliveira 2018	-	-	CLASSIFICATION record, SUMMARY record	-	-	-	Jorge Oliveira, VKGL-NL_Nijmegen
+?/+?, +?/.	3	45i	c.6429+1G>T	p.?	ACMG	likely pathogenic (recessive)	g.129766967G>T	g.129445822G>T	-	Splice site	LAMA2_000242	-	PubMed: Oliveira 2018, Journal: Oliveira 2018	-	-	Germline, SUMMARY record	-	-	-	Tom Winder, Jorge Oliveira, Angela Gruber
+/.	1	45i	c.6429+3A>C	p.[Ile2092fs,Lys2090fs]	-	pathogenic (recessive)	g.129766969A>C	g.129445824A>C	-	Intron	LAMA2_000572	-	PubMed: Giugliano 2018	-	-	Germline	-	-	-	Teresa Giugliano
+?/+?, +?/.	3	45i	c.6430-2A>G	p.?	ACMG	likely pathogenic (recessive)	g.129774131A>G	g.129452986A>G	-	Splice site	LAMA2_000380	-	PubMed: Fattahi 2017, PubMed: Oliveira 2018, Journal: Oliveira 2018	-	-	Germline, SUMMARY record	-	-	-	Jorge Oliveira, Zohreh Fattahi
+/.	1	45i_47i	c.(6429+1_6430-1)_(6707+1_6708-1)del	p.?	ACMG	pathogenic (recessive)	g.(129766967_129774132)_(129775434_129777479)del	-	del ex46-47	Gross deletion	LAMA2_000846	combination of variants not reported	PubMed: Ge 2019	-	-	Germline	-	-	-	Johan den Dunnen
+/.	2	46	c.6433A>T	p.(Lys2145Ter)	ACMG	pathogenic (recessive)	g.129774136A>T	g.129452991A>T	-	Nonsense	LAMA2_000819	-	PubMed: Ge 2019, PubMed: Tan 2021, possibly PubMed: Ge 2018	-	-	Germline	-	-	-	Johan den Dunnen
+/+, +/.	4	46	c.6466C>T	p.(Arg2156*), p.(Arg2156Ter)	ACMG	pathogenic (recessive)	g.129774169C>T	g.129453024C>T	-	Nonsense	LAMA2_000421	-	PubMed: Ge 2019, PubMed: Tan 2021, PubMed: Ge 2019, PubMed: Tan 2021, possibly PubMed: Ge 2018, 2 more items	-	-	Germline, SUMMARY record	yes	-	-	Johan den Dunnen, Jorge Oliveira
+/+, +/., +?/.	16	46	c.6488del	p.(Lys2163Argfs*12)	ACMG	likely pathogenic (recessive), pathogenic (recessive)	g.129774191del	g.129453046del	-	Deletion	LAMA2_000198	-	PubMed: Geranmayeh 2010, PubMed: Oliveira 2018, Journal: Oliveira 2018	-	-	Germline, SUMMARY record	-	-	-	Johan den Dunnen, Tom Winder, Jorge Oliveira
+/+, +/.	2	46	c.6501C>A	p.(Tyr2167*)	ACMG	pathogenic (recessive)	g.129774204C>A	g.129453059C>A	-	Nonsense	LAMA2_000496	-	PubMed: Oliveira 2018, Journal: Oliveira 2018	-	-	Germline, SUMMARY record	-	-	-	Jorge Oliveira, Angela Gruber
+/+, +/.	2	46	c.6501C>G	p.(Tyr2167*)	ACMG	pathogenic (recessive)	g.129774204C>G	g.129453059C>G	-	Nonsense	LAMA2_000407	-	PubMed: Oliveira 2018, Journal: Oliveira 2018	-	-	Germline, SUMMARY record	-	-	-	Jorge Oliveira
+/+, +/.	7	46	c.6513_6515del	p.(Val2172del)	ACMG	pathogenic (recessive)	g.129774216_129774218del	g.129453071_129453073del	c.6513_6515delTTG	Deletion	LAMA2_000429	probable duplicate in Tan 2021	PubMed: Ge 2019, PubMed: Tan 2021, PubMed: Liang 2017, PubMed: Oliveira 2018, Journal: Oliveira 2018, 1 more item	-	-	Germline, SUMMARY record	-	-	-	Johan den Dunnen, Jorge Oliveira
+/.	1	46	c.6527_6528del	p.(Thr2176SerfsTer4)	ACMG	pathogenic (recessive)	g.129774230_129774231del	g.129453085_129453086del	c.6526_-6527del	Deletion	LAMA2_000820	-	PubMed: Ge 2019, PubMed: Tan 2021	-	-	Germline	-	-	-	Johan den Dunnen
+?/+?, +?/.	2	47	c.6588dup	p.(Ile2197Tyrfs*5)	ACMG	likely pathogenic (recessive)	g.129775314dup	g.129454169dup	-	Insertion	LAMA2_000233	-	PubMed: Oliveira 2018, Journal: Oliveira 2018	-	-	Germline, SUMMARY record	-	-	-	Tom Winder, Jorge Oliveira
+?/.	1	47	c.6599G>A	p.(Arg2200His)	-	pathogenic (recessive)	g.129775325G>A	g.129454180G>A	-	Missense	LAMA2_000573	-	PubMed: Giugliano 2018	-	-	Germline	-	-	-	Teresa Giugliano
+/+, +/., +?/.	4	47	c.6617del	p.(Phe2206Serfs*12)	ACMG	likely pathogenic (recessive), pathogenic (recessive)	g.129775343del	g.129454198del	-	Deletion	LAMA2_000306	-	from website {DBsub-Emory}, PubMed: Oliveira 2018, Journal: Oliveira 2018, PubMed: Valencia 2013	-	-	Germline, SUMMARY record	-	-	-	Madhuri Hegde, Tom Winder, Jorge Oliveira
+?/.	1	47	c.6624G>C	p.(Trp2208Cys)	-	likely pathogenic	g.129775350G>C	g.129454205G>C	-	Missense	LAMA2_000696	combination of variants not reported	PubMed: Topf 2020	-	-	Germline	-	1/1001 cases	-	Johan den Dunnen
+?/.	1	47	c.6634_6645del	p.(Ser2212_Gly2215del)	ACMG	likely pathogenic (recessive)	g.129775360_129775371del	g.129454215_129454226del	c.6628_6639del	Deletion	LAMA2_000822	-	PubMed: Ge 2019, PubMed: Tan 2021	-	-	Germline	-	-	-	Johan den Dunnen
+/., +?/+?, +?/.	3	47	c.6690C>A	p.(Tyr2230*)	ACMG	likely pathogenic (recessive), pathogenic (recessive)	g.129775416C>A	g.129454271C>A	-	Nonsense	LAMA2_000275	-	from website {DBsub-Emory}, PubMed: Oliveira 2018, Journal: Oliveira 2018	-	-	Germline, SUMMARY record	-	-	-	Madhuri Hegde, Tom Winder, Jorge Oliveira
+?/., ?/.	2	47	c.6706A>G	p.(Arg2236Gly)	ACMG	likely pathogenic (recessive), VUS	g.129775432A>G	g.129454287A>G	-	Missense	LAMA2_000565	-	-	-	-	Germline	yes	-	-	Virginie Guillet-Pichon, Corinne Metay
+?/+?, +?/.	2	47i	c.6708-1G>T	p.?	ACMG	likely pathogenic (recessive)	g.129777479G>T	g.129456334G>T	-	Splice site	LAMA2_000399	-	PubMed: Oliveira 2018, Journal: Oliveira 2018	-	-	Germline, SUMMARY record	-	-	-	Jorge Oliveira
+?/+?	1	48	c.6714dup	p.(Arg2239Glufs*54)	ACMG	likely pathogenic (recessive)	g.129777486dup	g.129456341dup	-	Insertion	LAMA2_000554	-	PubMed: Oliveira 2018, Journal: Oliveira 2018	-	-	SUMMARY record	-	-	-	Jorge Oliveira
+/.	1	48	c.6742del	p.(Leu2248Trpfs*24)	-	pathogenic (recessive)	g.129777514del	g.129456369del	-	Deletion	LAMA2_000686	-	PubMed: Magri 2015	-	-	Germline	-	-	-	Johan den Dunnen
+/+, +/.	3	48i	c.6867+1G>A	p.?	ACMG	pathogenic (recessive)	g.129777640G>A	g.129456495G>A	6916+1G>A, 6916+1G>A in47	Splice site	LAMA2_000053	-	PubMed: Guicheney 1998, PubMed: He 2001, PubMed: Oliveira 2018, Journal: Oliveira 2018	-	-	Germline, SUMMARY record	-	-	-	Johan den Dunnen, Jorge Oliveira
+/+, +/.	4	48i_49i	c.(6867+1_6868-1)_(6992+1_6993-1)del	p.(fs*?), p.?	ACMG	pathogenic (recessive)	g.(129777640_129781344)_(129781470_129785434)del	-	del ex49	Gross deletion	LAMA2_000480	-	PubMed: Bhowmik 2016, PubMed: Ge 2019, PubMed: Tan 2021, possibly PubMed: Ge 2018, 1 more item	-	-	Germline, SUMMARY record	-	-	-	Johan den Dunnen, Jorge Oliveira
+/.	2	48i_57i	c.(6867+1_6868-1)_(8075+1_8076-1)del	p.?	ACMG	pathogenic (recessive)	g.(129777640_129781344)_(129813223_129813459)del	-	del ex49-57	Gross deletion	LAMA2_000823	-	PubMed: Ge 2019, PubMed: Tan 2021, possibly PubMed: Ge 2018	-	-	Germline	-	-	-	Johan den Dunnen
+/+, +/.	3	49	c.6919_6920del	p.(Tyr2307Leufs*2), p.Tyr2307Leufs*2	ACMG	pathogenic (recessive)	g.129781396_129781397del	g.129460251_129460252del	6919_6920delTA, 6968delTA	Deletion	LAMA2_000054	unknown variant 2nd chromosome	PubMed: Guicheney 1997, PubMed: O'Grady 2016, PubMed: Oliveira 2018, Journal: Oliveira 2018	-	-	Germline, SUMMARY record	yes	-	-	Johan den Dunnen, Jorge Oliveira, Sandra Cooper
+/.	1	49	c.6931A>T	p.(Lys2311*)	-	pathogenic (recessive)	g.129781408A>T	g.129460263A>T	-	Nonsense	LAMA2_000702	ACMG PVS1, PM2, PP3	PubMed: Hong 2020	-	-	Germline	-	-	-	Johan den Dunnen
+/+, +/.	2	49	c.6948G>A	p.(Trp2316*), p.Trp2316*	ACMG	pathogenic (recessive)	g.129781425G>A	g.129460280G>A	6997G>A	Nonsense	LAMA2_000055	unknown variant 2nd chromosome	PubMed: Guicheney 1997, PubMed: Oliveira 2018, Journal: Oliveira 2018	-	-	Germline, SUMMARY record	-	-	-	Johan den Dunnen, Jorge Oliveira
+/+, +/., +?/., ?/.	8	49	c.6955C>T	p.(Arg2319*), p.(Arg2319Ter), p.Arg2319*	ACMG	likely pathogenic (recessive), pathogenic (recessive), VUS	g.129781432C>T	g.129460287C>T	C7004T	Nonsense	LAMA2_000056	combination of variants not reported, unknown variant 2nd chromosome	from website {DBsub-Emory}, PubMed: Ge 2019, PubMed: Kim 2017, PubMed: Pegoraro 1998, 2 more items	-	rs398123383	Germline, SUMMARY record	?	-	-	Johan den Dunnen, Madhuri Hegde, Jorge Oliveira, Andreas Laner
+/+, +/.	2	49	c.6979G>T	p.(Gly2327*)	ACMG	pathogenic (recessive)	g.129781456G>T	g.129460311G>T	-	Nonsense	LAMA2_000409	-	PubMed: Oliveira 2018, Journal: Oliveira 2018	-	-	Germline, SUMMARY record	-	-	-	Jorge Oliveira
+/+, +/.	3	49i	c.6993-2A>C	p.?	ACMG	pathogenic (recessive)	g.129785433A>C	g.129464288A>C	-	Splice site	LAMA2_000036	-	PubMed: Oliveira 2008, PubMed: Oliveira 2018, Journal: Oliveira 2018	-	-	Germline, SUMMARY record	-	-	-	Rosário dos Santos, Tom Winder, Jorge Oliveira
+/+, +/.	3	49i	c.6993-2A>G	p.?	ACMG	pathogenic (recessive)	g.129785433A>G	g.129464288A>G	-	Splice site	LAMA2_000469	probable duplicate in Tan 2021	PubMed: Ge 2019, PubMed: Tan 2021, PubMed: Oliveira 2018, Journal: Oliveira 2018, PubMed: Xiong 2014	-	-	Germline, SUMMARY record	-	-	-	Johan den Dunnen, Jorge Oliveira
+/+, +/.	2	50	c.6993_6999del	p.(Ser2331Argfs*45)	ACMG	pathogenic (recessive)	g.129785435_129785441del	g.129464290_129464296del	6993_6999delTCCTCAG	Deletion	LAMA2_000258	possible splice site mutation described at DNA level instead of RNA level?	PubMed: Geranmayeh 2010, PubMed: Oliveira 2018, Journal: Oliveira 2018	-	-	Germline, SUMMARY record	-	-	-	Johan den Dunnen, Jorge Oliveira
+/+, +/.	3	50	c.6995del	p.(Pro2332Leufs*46), p.Pro2332Leufs*46	ACMG	pathogenic (recessive)	g.129785437del	g.129464292del	7043del	Deletion	LAMA2_000057	-	PubMed: Oliveira 2018, Journal: Oliveira 2018, PubMed: Pegoraro 1998	-	-	Germline, SUMMARY record	-	-	-	Johan den Dunnen, Jorge Oliveira
+?/.	1	50	c.7040G>T	p.(Gly2347Val)	-	likely pathogenic	g.129785482G>T	g.129464337G>T	-	Missense	LAMA2_000697	combination of variants not reported	PubMed: Topf 2020	-	-	Germline	-	1/1001 cases	-	Johan den Dunnen
+?/., ?/., ?/?	3	50	c.7057C>T	p.(Arg2353Cys)	ACMG	likely pathogenic, VUS	g.129785499C>T	g.129464354C>T	-	Missense	LAMA2_000485	-	PubMed: Gonzalez-Quereda 2020, PubMed: Oliveira 2018, Journal: Oliveira 2018	-	-	Germline, SUMMARY record	-	-	-	Johan den Dunnen, Jorge Oliveira
+?/+?, ?/.	2	50	c.7071G>A	p.(Trp2357*)	ACMG	likely pathogenic (recessive), VUS	g.129785513G>A	g.129464368G>A	-	Nonsense	LAMA2_000058	-	Subm. FMuntoni, PubMed: Oliveira 2018, Journal: Oliveira 2018	-	-	Germline, SUMMARY record	-	-	-	Johan den Dunnen, Jorge Oliveira
+/+, +/.	2	50	c.7074C>A	p.(Tyr2358*), p.Tyr2358*	ACMG	pathogenic (recessive)	g.129785516C>A	g.129464371C>A	C7123A	Nonsense	LAMA2_000059	-	PubMed: Oliveira 2018, Journal: Oliveira 2018, PubMed: Pegoraro 1998, PubMed: Hayashi 2001	-	-	Germline, SUMMARY record	-	-	-	Johan den Dunnen, Jorge Oliveira
+/+, +/.	2	50	c.7137T>A	p.(Tyr2379*)	ACMG	pathogenic (recessive)	g.129785579T>A	g.129464434T>A	-	Nonsense	LAMA2_000415	-	PubMed: Beytía 2013, PubMed: Oliveira 2018, Journal: Oliveira 2018	-	-	Germline, SUMMARY record	-	-	-	Jorge Oliveira
+/+, +/.	18	50	c.7147C>T	p.(Arg2383*), p.(Arg2383*), p.Arg2383*, p.(Arg2383Ter), p.Arg2383*	ACMG	pathogenic, pathogenic (recessive)	g.129785589C>T	g.129464444C>T	7196C>T	Nonsense	LAMA2_000082	1 heterozygous, no homozygous; Clinindb (India), probable duplicate in Tan 2021	PubMed: Ganapathy 2019, PubMed: Ge 2019, PubMed: Tan 2021, PubMed: He 2013, PubMed: Xiong 2014, 4 more items	-	rs121913576	Germline, SUMMARY record	-	1/2793 individuals	NlaIII+	Johan den Dunnen, Tom Winder, Jorge Oliveira, Mohammed Faruq
+/.	1	50	c.7155+1G>A	p.?	-	pathogenic	g.129785598G>A	g.129464453G>A	-	Splice site	LAMA2_000610	VKGL data sharing initiative Nederland	-	-	-	CLASSIFICATION record	-	-	-	VKGL-NL_Nijmegen
+/., +?/+?	2	50i	c.7156-2A>G	p.?	ACMG	likely pathogenic (recessive), pathogenic (recessive)	g.129786288A>G	g.129465143A>G	-	Splice site	LAMA2_000555	-	PubMed: Oliveira 2018, Journal: Oliveira 2018, PubMed: Tan 2021	-	-	Germline, SUMMARY record	-	-	-	Johan den Dunnen, Jorge Oliveira
+/.	1	51	c.7271del	p.(Ser2424TyrfsTer16)	-	pathogenic	g.129786405del	-	LAMA2(NM_000426.4):c.7271delC (p.S2424Yfs*16)	Deletion	LAMA2_000613	VKGL data sharing initiative Nederland	-	-	-	CLASSIFICATION record	-	-	-	VKGL-NL_VUmc
+?/+?, +?/.	2	51	c.7297C>T	p.(Gln2433*)	ACMG	likely pathogenic (recessive)	g.129786431C>T	g.129465286C>T	-	Nonsense	LAMA2_000191	-	PubMed: Oliveira 2018, Journal: Oliveira 2018	-	-	Germline, SUMMARY record	-	-	-	Tom Winder, Jorge Oliveira
+/+, +/.	2	52	c.7377dup	p.(Leu2460Serfs*2)	ACMG	pathogenic (recessive)	g.129794435dup	g.129473290dup	7426insT	Insertion	LAMA2_000060	unknown variant 2nd chromosome	PubMed: Allamand 2002, PubMed: Oliveira 2018, Journal: Oliveira 2018	-	-	Germline, SUMMARY record	-	-	-	Johan den Dunnen, Jorge Oliveira
+/.	2	52	c.7383_7387del	p.(Asp2461GlufsTer4)	ACMG	pathogenic (recessive)	g.129794441_129794445del	g.129473296_129473300del	-	Deletion	LAMA2_000824	-	PubMed: Ge 2019, PubMed: Tan 2021	-	-	Germline	-	-	-	Johan den Dunnen
+/+, +/., -/., ?/.	5	52	c.7431A>T	p.(Arg2477Ser)	ACMG	benign, pathogenic (recessive), VUS	g.129794489A>T	g.129473344A>T	LAMA2(NM_000426.3):c.7431A>T (p.R2477S)	Missense	LAMA2_000293	not in 100 control chromosomes, VKGL data sharing initiative Nederland	PubMed: Gavassini 2011, PubMed: Løkken 2015, PubMed: Oliveira 2018, Journal: Oliveira 2018	-	-	CLASSIFICATION record, Germline, SUMMARY record	-	-	-	Johan den Dunnen, Jorge Oliveira, VKGL-NL_Utrecht, VKGL-NL_Nijmegen
+/+, +/.	2	52	c.7435_7436del	p.(Leu2479fs*21), p.Leu2479fs*21	ACMG	pathogenic (recessive)	g.129794493_129794494del	g.129473348_129473349del	7484-7485del	Deletion	LAMA2_000061	unknown variant 2nd chromosome	PubMed: Oliveira 2018, Journal: Oliveira 2018, PubMed: Pegoraro 1998	-	-	Germline, SUMMARY record	-	-	-	Johan den Dunnen, Jorge Oliveira
+/+, +/.	2	52i	c.7439+1G>A	p.?	ACMG	pathogenic (recessive)	g.129794498G>A	g.129473353G>A	-	Splice site	LAMA2_000251	-	PubMed: Geranmayeh 2010, PubMed: Oliveira 2018, Journal: Oliveira 2018	-	-	Germline, SUMMARY record	-	-	-	Johan den Dunnen, Jorge Oliveira
+/+, +/.	3	54	c.7490_7493dup	p.(Asp2498Glufs*4)	ACMG	pathogenic (recessive)	g.129799876_129799879dup	g.129478731_129478734dup	7490_7493dupAAGA	Insertion	LAMA2_000005	-	PubMed: Oliveira 2008, PubMed: Oliveira 2018, Journal: Oliveira 2018	-	-	Germline, SUMMARY record	-	-	-	Rosário dos Santos, Jorge Oliveira
+?/+?, +?/.	2	54	c.7491del	p.(Asp2498Ilefs*49)	ACMG	likely pathogenic (recessive)	g.129799877del	g.129478732del	-	Deletion	LAMA2_000296	-	PubMed: Oliveira 2018, Journal: Oliveira 2018	-	-	Germline, SUMMARY record	-	-	-	Tom Winder, Jorge Oliveira
+?/.	1	54	c.7525_7528dup	p.(Ser2510ThrfsTer3)	-	likely pathogenic	g.129799911_129799914dup	g.129478766_129478769dup	-	Insertion	LAMA2_000725	ACMG PM1 PM2 PM4; no genotypes reported	PubMed: Nguyen 2021	-	-	Germline	-	-	-	Johan den Dunnen
+/., +?/+?	2	54	c.7536del	p.(Asp2513Ilefs*34)	ACMG	likely pathogenic (recessive), pathogenic (recessive)	g.129799922del	g.129478777del	-	Deletion	LAMA2_000357	-	from website {DBsub-Emory}, PubMed: Oliveira 2018, Journal: Oliveira 2018	-	-	Germline, SUMMARY record	-	-	-	Madhuri Hegde, Jorge Oliveira
+?/., ?/?	2	54	c.7571A>T	p.(Glu2524Val), p.(Glu2524Val)^p.?	ACMG	likely pathogenic (recessive), VUS	g.129799957A>T	g.129478812A>T	-	Missense	LAMA2_000234	predicted to disrupt splice donor site	PubMed: Oliveira 2018, Journal: Oliveira 2018	-	-	Germline, SUMMARY record	-	-	-	Tom Winder, Jorge Oliveira
+/+, +/., +?/.	4	54i	c.7572+1G>A	p.(?), p.?	ACMG	likely pathogenic (recessive), pathogenic, pathogenic (recessive)	g.129799959G>A	g.129478814G>A	LAMA2(NM_000426.3):c.7572+1G>A	Splice site	LAMA2_000312	VKGL data sharing initiative Nederland	PubMed: Oliveira 2018, Journal: Oliveira 2018	-	-	CLASSIFICATION record, Germline, SUMMARY record	?	-	-	Tom Winder, Jorge Oliveira, Andreas Laner, VKGL-NL_Utrecht
+/+, +/.	5	55	c.7658del	p.(Ser2553Tyrfs*35), p.Ser2553Tyrfs*35	ACMG	pathogenic (recessive)	g.129802493del	g.129481348del	7707delC	Deletion	LAMA2_000062	-	PubMed: Mendell 1998, PubMed: Oliveira 2018, Journal: Oliveira 2018	-	-	Germline, SUMMARY record	-	-	-	Johan den Dunnen, Tom Winder, Jorge Oliveira, Angela Gruber
+/., +?/+?, +?/.	4	55	c.7691T>C	p.(Leu2564Pro)	ACMG	likely pathogenic (recessive), pathogenic (recessive)	g.129802526T>C	g.129481381T>C	T7740C	Missense	LAMA2_000063	not in 300 control chromosomes	PubMed: He 2001, OMIM:var0004, PubMed: O'Grady 2016, PubMed: Oliveira 2018, Journal: Oliveira 2018, 1 more item	-	-	Germline, SUMMARY record	yes	-	-	Johan den Dunnen, Jorge Oliveira, Sandra Cooper, Jaya Punetha
+/+, +/.	15	55	c.7732C>T	p.(Arg2578*), p.(Arg2578Ter)	ACMG	pathogenic, pathogenic (recessive)	g.129802567C>T	g.129481422C>T	C7781T ex54	Nonsense	LAMA2_000146	probable duplicate in Tan 2021, VKGL data sharing initiative Nederland	from website {DBsub-Emory}, PubMed: Coral-Vazquez 2003, OMIM:var0008, PubMed: Geranmayeh 2010, 4 more items	-	-	CLASSIFICATION record, Germline, SUMMARY record	-	-	-	Johan den Dunnen, Madhuri Hegde, Tom Winder, Jorge Oliveira, VKGL-NL_Nijmegen
+/+, +/.	18	55i_56i	c.7750-1713_7899-2154del	p.(Ala2584Hisfs*8), p.Ala2584Hisfs*8	ACMG	pathogenic (recessive)	g.129805906_129810892del	g.129484761_129489747del	7750-1713_7899-2153del	Gross deletion	LAMA2_000149	-	PubMed: Oliveira 2008, PubMed: Oliveira 2018, Journal: Oliveira 2018	-	-	Germline, SUMMARY record	-	-	-	Rosário dos Santos, Jorge Oliveira
+/.	2	55i	c.7750-2A>G	p.?	ACMG	pathogenic (recessive)	g.129807617A>G	g.129486472A>G	-	Splice site	LAMA2_000825	-	PubMed: Ge 2019, PubMed: Tan 2021	-	-	Germline	-	-	-	Johan den Dunnen
+/+, +/., +?/., ?/.	14	56	c.7810C>T	p.(Arg2604*), p.(Arg2604Ter)	ACMG	likely pathogenic (recessive), pathogenic (recessive), VUS	g.129807679C>T	g.129486534C>T	-	Nonsense	LAMA2_000066	probable duplicate in Tan 2021	from website {DBsub-Emory}, Subm. FMuntoni, PubMed: Ge 2019, PubMed: Tan 2021, PubMed: Xiong 2014, 2 more items	-	-	Germline, SUMMARY record	-	-	-	Johan den Dunnen, Madhuri Hegde, Tom Winder, Jorge Oliveira
+/.	1	56	c.7816del	p.(Met2606Ter)	-	pathogenic	g.129807685del	g.129486540del	-	Deletion	LAMA2_000722	-	PubMed: Ganapathy 2019	-	-	Germline	-	-	-	Johan den Dunnen
+?/+?, +?/.	2	56	c.7862G>T	p.(Gly2621Val), p.(Gly2621Val)^p.?	ACMG	likely pathogenic (recessive)	g.129807731G>T	g.129486586G>T	-	Missense	LAMA2_000378	1 more item	PubMed: Oliveira 2018, Journal: Oliveira 2018, PubMed: Turner 2015	-	-	Germline, SUMMARY record	-	-	-	Jorge Oliveira, Don Love
+/+, +/.	13	56	c.7881T>G	p.(His2627Gln)	ACMG	pathogenic (recessive)	g.129807750T>G	g.129486605T>G	-	Missense	LAMA2_000068	founder haplotype (Kenya)	Subm. FMuntoni, Mein ESHG2006 P0665, PubMed: Geranmayeh 2010, 1 more item	-	-	Germline, SUMMARY record	-	-	-	Johan den Dunnen, Jorge Oliveira
+/+, +/.	5	56	c.7888C>T	p.(Arg2630*), p.(Arg2630Ter)	ACMG	pathogenic, pathogenic (recessive)	g.129807757C>T	g.129486612C>T	-	Nonsense	LAMA2_000359	VKGL data sharing initiative Nederland	from website {DBsub-Emory}, PubMed: Ge 2019, PubMed: Tan 2021, 1 more item	-	rs727502851	CLASSIFICATION record, Germline, SUMMARY record	-	-	-	Johan den Dunnen, Madhuri Hegde, Jorge Oliveira, VKGL-NL_Nijmegen, MobiDetails
+/+, +/., ?/.	3	56	c.7898G>C	p.(Gly2633Ala), p.?	ACMG	pathogenic (recessive), VUS	g.129807767G>C	g.129486622G>C	-	Missense	LAMA2_000470	probable duplicate in Tan 2021	PubMed: Ge 2019, PubMed: Tan 2021, PubMed: Oliveira 2018, Journal: Oliveira 2018, PubMed: Xiong 2014	-	-	Germline, SUMMARY record	-	-	-	Johan den Dunnen, Jorge Oliveira
+/+, +/.	2	56i	c.7898+1G>A	p.?	ACMG	pathogenic (recessive)	g.129807768G>A	g.129486623G>A	-	Splice site	LAMA2_000389	-	PubMed: O'Grady 2016, PubMed: Oliveira 2018, Journal: Oliveira 2018	-	-	Germline, SUMMARY record	yes	-	-	Jorge Oliveira, Sandra Cooper
+/+, +/.	3	56i	c.7898+1G>T	p.?	ACMG	pathogenic (recessive)	g.129807768G>T	g.129486623G>T	-	Splice site	LAMA2_000246	-	PubMed: Geranmayeh 2010, PubMed: Oliveira 2018, Journal: Oliveira 2018	-	-	Germline, SUMMARY record	-	-	-	Johan den Dunnen, Jorge Oliveira
+?/+?, +?/.	3	56i	c.7898+2T>G	p.(?), p.?	ACMG	likely pathogenic (recessive)	g.129807769T>G	g.129486624T>G	-	Splice site	LAMA2_000490	1 more item	PubMed: Oliveira 2018, Journal: Oliveira 2018	-	-	Germline, SUMMARY record	?	-	-	Jorge Oliveira, Andreas Laner
+?/+?, +?/.	2	56i_65_	c.7898+732_*219{0}	p.?	ACMG	likely pathogenic (recessive)	g.129808499_129876774del	g.129487354_129555629del	g.129,808,499_g.129,876,774 del	Gross deletion	LAMA2_000412	deletion incl. exons 57 to 65 and part of 3' UTR	PubMed: Oliveira 2018, Journal: Oliveira 2018	-	-	Germline, SUMMARY record	-	-	-	Tom Winder, Jorge Oliveira
+/+, +/.	9	57	c.7921G>T	p.(Glu2641*), p.(Glu2641Ter)	ACMG	pathogenic (recessive)	g.129813068G>T	g.129491923G>T	-	Nonsense	LAMA2_000451	probable duplicate in Tan 2021	PubMed: Ge 2019, PubMed: Tan 2021, PubMed: Ge 2019, PubMed: Tan 2021, possibly PubMed: Ge 2018, 2 more items	-	-	Germline, SUMMARY record	-	-	-	Johan den Dunnen, Jorge Oliveira
+/.	1	56	c.7927del	p.(Arg2643GlufsTer7)	ACMG	pathogenic (recessive)	g.129813074del	g.129491929del	-	Deletion	LAMA2_000826	-	PubMed: Tan 2021	-	-	De novo	-	-	-	Johan den Dunnen
+/+, +/.	5	57	c.7991del	p.(Gly2664Valfs*64), p.(Gly2664ValfsTer64)	ACMG	pathogenic (recessive)	g.129813138del	g.129491993del	c.7991delG	Deletion	LAMA2_000479	probable duplicate in Tan 2021	PubMed: Ge 2019, PubMed: Tan 2021, PubMed: Oliveira 2018, Journal: Oliveira 2018, PubMed: Xiong 2014	-	-	Germline, SUMMARY record	-	-	-	Johan den Dunnen, Jorge Oliveira
+/+, +/.	11	57	c.8007del	p.(Gln2670Asnfs*58), p.Gln2670Asnfs*58	ACMG	pathogenic (recessive)	g.129813154del	g.129492009del	8005delT	Deletion	LAMA2_000140	not in 200 control chromosomes	ESHG2010 Hadj Salem P12.119, {PMID20477750:HadjSamen 2011}, PubMed: Di Blasi 2005, PubMed: Siala 2008, 4 more items	-	-	Germline, SUMMARY record	yes	-	-	Johan den Dunnen, Nacim Louhichi, Jorge Oliveira
+/.	1	57	c.8049C>A	p.(Cys2683Ter)	ACMG	pathogenic (recessive)	g.129813196C>A	g.129492051C>A	-	Nonsense	LAMA2_000848	combination of variants not reported	PubMed: Ge 2019	-	-	Germline	-	-	-	Johan den Dunnen
+/.	1	57	c.8072_8073del	p.(Ser2691CysfsTer15)	-	pathogenic	g.129813219_129813220del	g.129492074_129492075del	-	Deletion	LAMA2_000723	-	PubMed: Ganapathy 2019	-	-	Germline	-	-	-	Johan den Dunnen
+/+, +/.	5	57i	c.8075+1_8075+2del	p.(Val2692Profs*14), p.Val2692Profs*14	ACMG	pathogenic (recessive)	g.129813223_129813224del	g.129492078_129492079del	-	Splice site	LAMA2_000145	muscle mRNA reduced to 0.2	PubMed: Oliveira 2018, Journal: Oliveira 2018, PubMed: Prandini 2004	-	-	Germline, SUMMARY record	-	-	-	Johan den Dunnen, Jorge Oliveira
+/.	1	58	c.8217dup	p.(Pro2740SerfsTer40)	ACMG	pathogenic (recessive)	g.129813601dup	g.129492456dup	c.8214_8215insT	Insertion	LAMA2_000827	-	PubMed: Ge 2019, PubMed: Tan 2021	-	-	Germline	-	-	-	Johan den Dunnen
+/.	1	58	c.8226del	p.(Thr2743ProfsTer4)	ACMG	pathogenic (recessive)	g.129813610del	g.129492465del	c.8224delC	Deletion	LAMA2_000828	-	PubMed: Ge 2019, PubMed: Tan 2021	-	-	Germline	-	-	-	Johan den Dunnen
+/+, +/., ?/.	15	58i	c.8244+1G>A	p.?, p.Pro2693Valfs*12	ACMG	pathogenic, pathogenic (recessive), VUS	g.129813629G>A	g.129492484G>A	IVS58+1G>A, LAMA2(NM_000426.3):c.8244+1G>A (p.?)	Splice site	LAMA2_000150	not in 200 control chromosomes; 2.6x reduced muscle mRNA, VKGL data sharing initiative Nederland	PubMed: Geranmayeh 2010, PubMed: Louhichi 2006, PubMed: Siala 2007, PubMed: Siala 2008, 2 more items	-	-	CLASSIFICATION record, Germline, SUMMARY record	-	-	NspI-	Johan den Dunnen, Rosário dos Santos, Nacim Louhichi, Tom Winder, Jorge Oliveira, Andreas Laner, VKGL-NL_Leiden, VKGL-NL_Nijmegen
+?/+?, +?/.	2	58i	c.8244+1G>C	p.?	ACMG	likely pathogenic (recessive)	g.129813629G>C	g.129492484G>C	-	Splice site	LAMA2_000235	-	PubMed: Oliveira 2018, Journal: Oliveira 2018	-	-	Germline, SUMMARY record	-	-	-	Tom Winder, Jorge Oliveira
+?/+?, +?/.	3	58i	c.8244+2dup	p.(?), p.?	ACMG	likely pathogenic (recessive)	g.129813630dup	g.129492485dup	-	Intron	LAMA2_000492	1 more item	PubMed: Oliveira 2018, Journal: Oliveira 2018	-	-	Germline, SUMMARY record	?	-	-	Jorge Oliveira, Andreas Laner
+/+, +/., +?/., ?/.	6	58i	c.8244+3_8244+6del	p.(?), p.?	ACMG	likely pathogenic, pathogenic (recessive), VUS	g.129813631_129813634del	g.129492486_129492489del	8244+3_+6delAAGT, 8244+3_8244+6delAAGT, c.8244+3_6delAAGT, NM_000426.3:c.8244+3_8244+6del;	Intron	LAMA2_000298	probable duplicate in Tan 2021	from website {DBsub-Emory}, PubMed: Ge 2019, PubMed: Tan 2021, PubMed: Nair 2018, PubMed: Xiong 2014, 1 more item	-	-	Germline, SUMMARY record, Unknown	?	-	-	Johan den Dunnen, Madhuri Hegde, Tom Winder, Jorge Oliveira
+/+, +/., +?/.	3	58i	c.8245-2A>G	p.?	ACMG	likely pathogenic (recessive), pathogenic (recessive)	g.129823802A>G	g.129502657A>G	-	Splice site	LAMA2_000204	-	PubMed: Beytía 2013, PubMed: Oliveira 2018, Journal: Oliveira 2018	-	-	Germline, SUMMARY record	-	-	-	Tom Winder, Jorge Oliveira
+/.	1	58i	c.8245-2A>T	p.?	ACMG	pathogenic (recessive)	g.129823802A>T	g.129502657A>T	-	Splice site	LAMA2_000829	-	PubMed: Ge 2019, PubMed: Tan 2021	-	-	Germline	-	-	-	Johan den Dunnen
+/+, +/.	5	58i_63i	c.(8244+1_8245-1)_(8988+1_8989-1)del	p.(del?), p.?	ACMG	pathogenic (recessive)	g.(129813629_129823803)_(129833639_129835517)del	-	del ex59-63	Gross deletion	LAMA2_000446	probable duplicate in Tan 2021	PubMed: Ge 2019, PubMed: Tan 2021, possibly PubMed: Ge 2018, PubMed: Xiong 2014, 1 more item	-	-	Germline, SUMMARY record	-	-	-	Johan den Dunnen, Jorge Oliveira
+/+, +/.	4	59	c.8264C>A	p.(Ser2755*), p.(Ser2755Ter)	ACMG	pathogenic (recessive)	g.129823823C>A	g.129502678C>A	-	Nonsense	LAMA2_000466	probable duplicate in Tan 2021	PubMed: Ge 2019, PubMed: Tan 2021, PubMed: Oliveira 2018, Journal: Oliveira 2018, PubMed: Xiong 2014	-	-	Germline, SUMMARY record	-	-	-	Johan den Dunnen, Jorge Oliveira
+/+, +/.	5	59	c.8265del	p.(Glu2756Asnfs*5)	ACMG	pathogenic (recessive)	g.129823824del	g.129502679del	8314delA, 8314delA ex58	Deletion	LAMA2_000070	-	PubMed: Guicheney 1998, PubMed: He 2001, OMIM:var0006, PubMed: Oliveira 2018, Journal: Oliveira 2018	-	-	Germline, SUMMARY record	-	-	-	Johan den Dunnen, Jorge Oliveira
+/+, +?/.	2	59i	c.8357+1G>A	p.?	ACMG	likely pathogenic (recessive), pathogenic (recessive)	g.129823917G>A	g.129502772G>A	-	Splice site	LAMA2_000221	-	PubMed: Oliveira 2018, Journal: Oliveira 2018	-	-	Germline, SUMMARY record	-	-	-	Tom Winder, Jorge Oliveira
+/+, +/., ?/.	3	59i	c.8358-3C>G	p.?	ACMG	pathogenic (recessive), VUS	g.129824233C>G	g.129503088C>G	-	Intron	LAMA2_000458	probable duplicate in Tan 2021	PubMed: Ge 2019, PubMed: Tan 2021, PubMed: Oliveira 2018, Journal: Oliveira 2018, PubMed: Xiong 2014	-	-	Germline, SUMMARY record	-	-	-	Johan den Dunnen, Jorge Oliveira
+?/.	1	60	c.8396C>G	p.(Ser2799Cys)	-	likely pathogenic	g.129824274C>G	g.129503129C>G	-	Missense	LAMA2_000740	-	MDCRC 2021, submitted	-	-	Germline/De novo (untested)	-	-	-	Lakshmi Bremadesam
+/+, +/.	3	60	c.8443_8450del	p.(Thr2815Alafs*11)	ACMG	pathogenic (recessive)	g.129824321_129824328del	g.129503176_129503183del	8443_8450delACAGTTCA	Deletion	LAMA2_000280	-	PubMed: Oliveira 2008, PubMed: Oliveira 2018, Journal: Oliveira 2018	-	-	Germline, SUMMARY record	-	-	-	Rosário dos Santos, Jorge Oliveira
+?/.	1	60	c.8541del	p.(Trp2847CysfsTer6)	ACMG	likely pathogenic (recessive)	g.129824419del	g.129503274del	8541delG	Deletion	LAMA2_000853	ACMG PVS1 PM2	PubMed: Cavdarli 2022	-	-	Germline	-	-	-	Johan den Dunnen
+/+, +/.	4	60	c.8541G>A	p.(Trp2847*), p.(Trp2847Ter)	ACMG	pathogenic, pathogenic (recessive)	g.129824419G>A	g.129503274G>A	-	Nonsense	LAMA2_000416	unknown variant 2nd chromosome, VKGL data sharing initiative Nederland	PubMed: Beytía 2013, PubMed: Oliveira 2018, Journal: Oliveira 2018	-	-	CLASSIFICATION record, Germline, SUMMARY record	-	-	-	Jorge Oliveira, VKGL-NL_Nijmegen
+/.	1	60	c.8544C>G	p.(His2848Gln)	-	pathogenic (recessive)	g.129824422C>G	g.129503277C>G	-	Missense	LAMA2_000687	-	PubMed: Magri 2015	-	-	Germline	-	-	-	Johan den Dunnen
+?/.	1	60i	c.8548-2A>G	p.?	-	likely pathogenic	g.129826343A>G	g.129505198A>G	LAMA2(NM_000426.3):c.8548-2A>G	Splice site	LAMA2_000620	VKGL data sharing initiative Nederland	-	-	-	CLASSIFICATION record	-	-	-	VKGL-NL_Rotterdam
+?/+?, +?/.	3	61	c.8556_8558del	p.(Ile2852del)	ACMG	likely pathogenic (recessive)	g.129826353_129826355del	g.129505208_129505210del	-	Deletion	LAMA2_000404	ACMG: PM4, PM2_SUP, PM3, PP3	PubMed: Oliveira 2018, Journal: Oliveira 2018	-	-	Germline, SUMMARY record	?	-	-	Jorge Oliveira, Andreas Laner
+/+, +?/.	2	61	c.8586T>G	p.(Tyr2862*)	ACMG	likely pathogenic (recessive), pathogenic (recessive)	g.129826383T>G	g.129505238T>G	-	Nonsense	LAMA2_000393	segregation analysis confirmed second pathogenic variant c.396+1G>A transmitted from the mother	PubMed: Oliveira 2018, Journal: Oliveira 2018	-	-	Germline, SUMMARY record	-	-	-	Jorge Oliveira, Andreas Laner
+/+, +/.	3	61	c.8613dup	p.(Ser2872Glnfs*34)	ACMG	pathogenic (recessive)	g.129826410dup	g.129505265dup	-	Insertion	LAMA2_000194	-	PubMed: Oliveira 2008, PubMed: Oliveira 2018, Journal: Oliveira 2018	-	-	Germline, SUMMARY record	-	-	-	Rosário dos Santos, Jorge Oliveira
+?/.	1	61	c.8654T>A	p.(Leu2885Gln)	-	likely pathogenic	g.129826451T>A	g.129505306T>A	-	Missense	LAMA2_000698	combination of variants not reported	PubMed: Topf 2020	-	-	Germline	-	1/1001 cases	-	Johan den Dunnen
+/+, +/.	3	61	c.8654T>C	p.(Leu2885Pro)	ACMG	pathogenic (recessive)	g.129826451T>C	g.129505306T>C	-	Missense	LAMA2_000427	-	PubMed: Liang 2017, PubMed: Oliveira 2018, Journal: Oliveira 2018	-	-	Germline, SUMMARY record	-	-	-	Jorge Oliveira
+?/+?, +?/.	4	61	c.8665G>A	p.(Gly2889Arg)	ACMG	likely pathogenic (recessive)	g.129826462G>A	g.129505317G>A	-	Missense	LAMA2_000222	-	PubMed: Fattahi 2017, PubMed: Oliveira 2018, Journal: Oliveira 2018	-	-	Germline, SUMMARY record	-	-	-	Tom Winder, Jorge Oliveira, Zohreh Fattahi
+/+, +/., +?/.	5	61	c.8669dup	p.(Leu2890Phefs*16), p.(Leu2890PhefsTer16)	ACMG	likely pathogenic (recessive), pathogenic, pathogenic (recessive)	g.129826466dup	g.129505321dup	LAMA2(NM_000426.4):c.8669dupT (p.L2890Ffs*16)	Insertion	LAMA2_000213	VKGL data sharing initiative Nederland	PubMed: Oliveira 2018, Journal: Oliveira 2018	-	-	CLASSIFICATION record, Germline, SUMMARY record	-	-	-	Tom Winder, Jorge Oliveira, VKGL-NL_VUmc
+/+, +/.	4	61i	c.8703+1G>A	p.?	ACMG	pathogenic, pathogenic (recessive)	g.129826501G>A	g.129505356G>A	-	Splice site	LAMA2_000422	-	0, PubMed: Oliveira 2018, Journal: Oliveira 2018, PubMed: Reddy 2017	-	-	Germline, SUMMARY record	-	-	-	Johan den Dunnen, Jorge Oliveira
+/+, +/.	2	62	c.8725T>C	p.(Cys2909Arg)	ACMG	pathogenic (recessive)	g.129828655T>C	g.129507510T>C	-	Missense	LAMA2_000486	-	PubMed: Kim 2017, PubMed: Oliveira 2018, Journal: Oliveira 2018	-	-	Germline, SUMMARY record	-	-	-	Jorge Oliveira
+/., +?/+?, +?/.	3	62	c.8748del	p.(Glu2917Argfs*48)	ACMG	likely pathogenic (recessive), pathogenic (recessive)	g.129828678del	g.129507533del	-	Deletion	LAMA2_000365	-	from website {DBsub-Emory}, PubMed: Oliveira 2018, Journal: Oliveira 2018	-	-	Germline, SUMMARY record	-	-	-	Madhuri Hegde, Tom Winder, Jorge Oliveira
+/.	1	62	c.8767G>T	p.(Glu2923Ter)	-	pathogenic	g.129828697G>T	g.129507552G>T	-	Nonsense	LAMA2_000724	-	-	-	-	Germline	-	-	-	LOVD
+/+, +/.	2	62	c.8776_8792del	p.(Thr2926Trpfs*14)	ACMG	pathogenic (recessive)	g.129828706_129828722del	g.129507561_129507577del	-	Deletion	LAMA2_000151	-	PubMed: Oliveira 2008, PubMed: Oliveira 2018, Journal: Oliveira 2018	-	-	Germline, SUMMARY record	-	-	-	Rosário dos Santos, Jorge Oliveira
+/.	1	62	c.8815C>T	p.(Gln2939Ter)	ACMG	pathogenic (recessive)	g.129828745C>T	g.129507600C>T	-	Nonsense	LAMA2_000831	-	PubMed: Tan 2021	-	-	Germline	-	-	-	Johan den Dunnen
+/.	1	62	c.8844_8845insAAGGCTC	p.(Phe2949LysfsTer21)	ACMG	pathogenic (recessive)	g.129828774_129828775insAAGGCTC	g.129507629_129507630insAAGGCTC	-	Insertion	LAMA2_000832	-	PubMed: Tan 2021	-	-	De novo	-	-	-	Johan den Dunnen
+/., +?/+?	2	62i	c.8857+1G>A	p.?	ACMG	likely pathogenic (recessive), pathogenic	g.129828788G>A	g.129507643G>A	LAMA2(NM_000426.3):c.8857+1G>A	Splice site	LAMA2_000536	VKGL data sharing initiative Nederland	PubMed: Oliveira 2018, Journal: Oliveira 2018	-	-	CLASSIFICATION record, SUMMARY record	-	-	-	Jorge Oliveira, VKGL-NL_Utrecht
+?/., ?/?	2	62i	c.8858-8T>G	p.(=)	ACMG	likely pathogenic (recessive), VUS	g.129833500T>G	g.129512355T>G	8845-8T>G	Intron	LAMA2_000228	predicted to change splice site	PubMed: Oliveira 2018, Journal: Oliveira 2018, PubMed: Vishnudas 2009	-	-	Germline, SUMMARY record	-	-	-	Jeffrey Miller, Jorge Oliveira
+/+, +/.	2	62i_63i	c.(8857+1_8858-1)_(8988+1_8989-1)del	p.(fs*?), p.?	ACMG	pathogenic (recessive)	g.(129828788_129833507)_(129833639_129835517)del	-	-	Gross deletion	LAMA2_000462	probable duplicate in Tan 2021	PubMed: Oliveira 2018, Journal: Oliveira 2018, PubMed: Xiong 2014	-	-	Germline, SUMMARY record	-	-	-	Jorge Oliveira
+/.	1	63	c.8910_8965del	p.(Thr2971TyrfsTer2)	ACMG	pathogenic (recessive)	g.129833560_129833615del	g.129512415_129512470del	-	Deletion	LAMA2_000834	-	PubMed: Ge 2019, PubMed: Tan 2021	-	-	Germline	-	-	-	Johan den Dunnen
+/+, +/.	2	63	c.8931_8933del	p.(Leu2978del)	ACMG	pathogenic (recessive)	g.129833581_129833583del	g.129512436_129512438del	8931_8933delTCT	Deletion	LAMA2_000390	-	PubMed: O'Grady 2016, PubMed: Oliveira 2018, Journal: Oliveira 2018	-	-	Germline, SUMMARY record	yes	-	-	Jorge Oliveira, Sandra Cooper
+/+, +?/.	2	63	c.8947C>T	p.(Gln2983*)	ACMG	likely pathogenic (recessive), pathogenic (recessive)	g.129833597C>T	g.129512452C>T	-	Nonsense	LAMA2_000488	-	PubMed: Oliveira 2018, Journal: Oliveira 2018	-	-	Germline, SUMMARY record	?	-	-	Jorge Oliveira, Andreas Laner
+/+, +/.	3	63	c.8987del	p.(Lys2996Serfs*2), p.(Lys2996SerfsTer2)	ACMG	pathogenic (recessive)	g.129833637del	g.129512492del	c.8987delA	Deletion	LAMA2_000452	probable duplicate in Tan 2021	PubMed: Oliveira 2018, Journal: Oliveira 2018, PubMed: Tan 2021, PubMed: Xiong 2014	-	-	Germline, SUMMARY record	-	-	-	Johan den Dunnen, Jorge Oliveira
+/+, +/.	3	63i	c.8988+1G>A	p.?	ACMG	pathogenic (recessive)	g.129833639G>A	g.129512494G>A	-	Splice site	LAMA2_000244	-	PubMed: Geranmayeh 2010, PubMed: Oliveira 2018, Journal: Oliveira 2018	-	-	Germline, SUMMARY record	-	-	-	Johan den Dunnen, Jorge Oliveira
+/?, ?/?	2	63i	c.8989-12C>G	p.(=)	ACMG	pathogenic (recessive), VUS	g.129835506C>G	g.129514361C>G	-	Intron	LAMA2_000431	-	PubMed: Liang 2017, {dbSNP:rs144860334}, {CV:RCV000248588.1}}, 1 more item	-	-	Germline, SUMMARY record	-	-	-	Jorge Oliveira
+/., +?/+?, +?/.	3	64	c.9095dup	p.(Ile3033Aspfs*6)	ACMG	likely pathogenic (recessive), pathogenic (recessive)	g.129835624dup	g.129514479dup	-	Insertion	LAMA2_000283	-	PubMed: Oliveira 2018, Journal: Oliveira 2018	-	-	Germline, SUMMARY record	-	-	-	Tom Winder, Jorge Oliveira, Angela Gruber
+/+, +/.	9	64	c.9101_9104dup	p.(His3035Glnfs*5), p.(His3035GlnfsTer5), p.His3035Glnfs*5	ACMG	pathogenic (recessive)	g.129835630_129835633dup	g.129514485_129514488dup	9101_9104dupAACA, 9154-9157ins	Insertion	LAMA2_000077	not in 100 control chromosomes, probable duplicate in Tan 2021	PubMed: Ge 2019, PubMed: Tan 2021, possibly PubMed: Ge 2018, PubMed: Pegoraro 1998, PubMed: Xiong 2014, 3 more items	-	-	Germline, SUMMARY record	-	-	-	Johan den Dunnen, Rosário dos Santos, Tom Winder, Jorge Oliveira
+/., -?/., ?/., ?/?	12	64i	c.9211+6T>C	p.(=), p.=	ACMG	likely benign, pathogenic (recessive), VUS	g.129835746T>C	g.129514601T>C	IVS63+6T>C, LAMA2(NM_000426.3):c.9211+6T>C	Intron	LAMA2_000272	not in 180 control chromosomes, not in 180 control chromosomes; reduced level LAMA2 RNA, 1 more item	from website {DBsub-Emory}, PubMed: Geranmayeh 2010, PubMed: Naom 2000, PubMed: Geranmayeh 2010, 1 more item	-	-	CLASSIFICATION record, Germline, SUMMARY record	-	-	-	Johan den Dunnen, Madhuri Hegde, Tom Winder, Jorge Oliveira, VKGL-NL_Rotterdam, VKGL-NL_Utrecht, VKGL-NL_Nijmegen
+?/+?, ?/.	2	64i	c.9212-1G>A	p.?	ACMG	likely pathogenic (recessive), VUS	g.129837334G>A	g.129516189G>A	-	Splice site	LAMA2_000369	-	from website {DBsub-Emory}, PubMed: Oliveira 2018, Journal: Oliveira 2018	-	-	Germline, SUMMARY record	-	-	-	Madhuri Hegde, Jorge Oliveira
+?/.	1	65	c.9232_9267dup	p.(Leu3078_Arg3089dup)	ACMG	likely pathogenic (recessive)	g.129837355_129837390dup	g.129516210_129516245dup	.9232_9267dup (L3078Lfs*39)	Insertion	LAMA2_000835	-	PubMed: Tan 2021	-	-	Germline	-	-	-	Johan den Dunnen
+/+, +/., +?/.	5	65	c.9235_9238dup	p.(Thr3080Asnfs*26)	ACMG	likely pathogenic (recessive), pathogenic (recessive)	g.129837358_129837361dup	g.129516213_129516216dup	9235_9238dupACAA	Insertion	LAMA2_000192	-	PubMed: Geranmayeh 2010, PubMed: Oliveira 2018, Journal: Oliveira 2018	-	-	Germline, SUMMARY record	-	-	-	Johan den Dunnen, Tom Winder, Jorge Oliveira
+/+, +/., +?/.	7	65	c.9253C>T	p.(Arg3085*), p.(Arg3085Ter), p.Arg3085*	ACMG	likely pathogenic (recessive), pathogenic (recessive)	g.129837376C>T	g.129516231C>T	C9302T	Nonsense	LAMA2_000078	combination of variants not reported, not in 300 control chromosomes, 1 more item	PubMed: Ge 2019, PubMed: He 2001, OMIM:var0005, PubMed: O'Grady 2016, PubMed: Punetha 2016, 1 more item	-	rs121913571	Germline, SUMMARY record	yes	-	-	Johan den Dunnen, Jorge Oliveira, Andreas Laner, Sandra Cooper, Jaya Punetha, Polina Chausova
+/.	1	65	c.9311dup	p.(Asn3104LysfsTer38)	ACMG	pathogenic (recessive)	g.129837434dup	g.129516289dup	-	Insertion	LAMA2_000836	-	PubMed: Tan 2021	-	-	Germline	-	-	-	Johan den Dunnen

## Sheet: 109 deletion
	Reported	Exon	DNA change (cDNA)	Protein	Classification method	Clinical classification	DNA change (genomic) (hg19)	DNA change (hg38)		Type of variants	DB-ID	Variant remarks	Reference	ClinVar ID	dbSNP ID	Origin	Segregation	Frequency	Re-site	Owner
+/+, +?/.	2	1	c.47del	p.(Gly16Alafs*29)	ACMG	likely pathogenic (recessive), pathogenic (recessive)	g.129204437del	g.128883292del	-	Deletion	LAMA2_000230	-	PubMed: Oliveira 2018, Journal: Oliveira 2018	-	-	Germline, SUMMARY record	-	-	-	Tom Winder, Jorge Oliveira
+/.	1	1	c.54_64del	p.(Gly19AlafsTer27)	-	pathogenic	g.129204444_129204454del	g.128883299_128883309del	LAMA2(NM_000426.4):c.54_64delGGGCGTACAGG (p.G19Afs*27)	Deletion	LAMA2_000577	VKGL data sharing initiative Nederland	-	-	-	CLASSIFICATION record	-	-	-	VKGL-NL_Groningen
+/+	1	1	c.67_71del	p.(Gln23Alafs*25)	ACMG	pathogenic (recessive)	g.129204457_129204461del	g.128883312_128883316del	-	Deletion	LAMA2_000539	-	PubMed: Oliveira 2018, Journal: Oliveira 2018	-	-	SUMMARY record	-	-	-	Jorge Oliveira
+/., +?/+?, +?/.	3	2	c.164del	p.(Asn55Metfs*16)	ACMG	likely pathogenic (recessive), pathogenic	g.129371114del	g.129049969del	c.164delA	Deletion	LAMA2_000232	ACMG PVS1, PM2, PP3, unknown variant 2nd chromosome	PubMed: Oliveira 2018, Journal: Oliveira 2018, PubMed: Özyilmaz 2019	-	-	Germline, SUMMARY record	-	-	-	Johan den Dunnen, Tom Winder, Jorge Oliveira
+/.	1	3	c.285_288del	p.(Gln95HisfsTer29)	ACMG	pathogenic (recessive)	g.129380930_129380933del	g.129059785_129059788del	c.284-2_c.285delAGAG	Deletion	LAMA2_000767	-	PubMed: Ge 2019, PubMed: Tan 2021	-	-	Germline	-	-	-	Johan den Dunnen
+?/.	1	3	c.287_288del	p.(Arg96ThrfsTer8)	-	likely pathogenic	g.129380932_129380933del	g.129059787_129059788del	c.286_287delAG	Deletion	LAMA2_000711	-	-	-	-	Germline	-	-	-	LOVD
+?/.	1	4	c.426_434del	p.(Lys142_Ala144del)	-	likely pathogenic	g.129419347_129419355del	g.129098202_129098210del	-	Deletion	LAMA2_000688	combination of variants not reported	PubMed: Topf 2020	-	-	Germline	-	1/1001 cases	-	Johan den Dunnen
+/+, +/.	2	4	c.624del	p.(Leu209*)	ACMG	pathogenic (recessive)	g.129419545del	g.129098400del	-	Deletion	LAMA2_000425	-	PubMed: Liang 2017, PubMed: Oliveira 2018, Journal: Oliveira 2018	-	-	Germline, SUMMARY record	-	-	-	Jorge Oliveira
+/+, +/.	2	5	c.652_653del	p.(Leu218Asnfs*9)	ACMG	pathogenic (recessive)	g.129465058_129465059del	g.129143913_129143914del	-	Deletion	LAMA2_000419	-	PubMed: Oliveira 2018, Journal: Oliveira 2018, PubMed: Valencia 2013	-	-	Germline, SUMMARY record	-	-	-	Jorge Oliveira
+?/.	1	5	c.671del	p.(Ser224MetfsTer10)	ACMG	likely pathogenic (recessive)	g.129465077del	g.129143932del	671delG	Deletion	LAMA2_000852	ACMG PVS1 PM2	PubMed: Cavdarli 2022	-	-	Germline	-	-	-	Johan den Dunnen
+/+, +/.	2	6	c.825del	p.(Tyr276Thrfs*61)	ACMG	pathogenic (recessive)	g.129468109del	g.129146964del	-	Deletion	LAMA2_000138	-	PubMed: Di Blasi 2005, OMIM:var0014, PubMed: Oliveira 2018, Journal: Oliveira 2018	-	-	Germline, SUMMARY record	-	-	-	Johan den Dunnen, Jorge Oliveira
+/.	1	7	c.928del	p.(Glu310SerfsTer27)	ACMG	pathogenic (recessive)	g.129470142del	g.129148997del	-	Deletion	LAMA2_000775	-	PubMed: Tan 2021, possibly PubMed: Ge 2018	-	-	Germline	-	-	-	Johan den Dunnen
+/+, +/., +?/.	10	7	c.939_940del	p.(Cys314Trpfs*3)	ACMG	likely pathogenic (recessive), pathogenic (recessive)	g.129470153_129470154del	g.129149008_129149009del	939_940delAT	Deletion	LAMA2_000216	-	from website {DBsub-Emory}, PubMed: Oliveira 2018, Journal: Oliveira 2018	-	-	Germline, SUMMARY record	-	-	-	Madhuri Hegde, Tom Winder, Jorge Oliveira, Angela Gruber
+/+, +/.	3	8	c.1122del	p.(Gly376Valfs*13)	ACMG	pathogenic (recessive)	g.129475744del	g.129154599del	-	Deletion	LAMA2_000414	-	PubMed: Beytía 2013, PubMed: Oliveira 2018, Journal: Oliveira 2018	-	-	Germline, SUMMARY record	-	-	-	Jorge Oliveira
[truncated: 95 more rows]

## Sheet: 104-nonsense
	Reported	Exon	DNA change (cDNA)	Protein	Classification method	Clinical classification	DNA change (genomic) (hg19)	DNA change (hg38)		Type of variants	DB-ID	Variant remarks	Reference	ClinVar ID	dbSNP ID	Origin	Segregation	Frequency	Re-site	Owner
[truncated: 104 more rows]

[truncated: 10 more sheets: 79 splice site, 63-missense, 41 insertion, 39 gross deletion-duplication, 30-Intron, 21-Deletion exon, 21-unpublish, 444 published, 4-Most reported variants, Exon 4]
